# Supplementary material for: Uncovering de novo gene birth in yeast using deep transcriptomics
Source: Nat Commun. 2021 Jan 27;12:604. doi: 10.1038/s41467-021-20911-3 (PMC7841160; doi:10.1038/s41467-021-20911-3)
Supplement: Supplementary file 4 — Source Data [file 41467_2021_20911_MOESM4_ESM.xlsx]

## Sheet: Figure 1c
Species	Novel	Annotated
S. cerevisiae	697	6290
S. paradoxus	630	6199
S. mikatae	730	5997
S. kudriavzevii	722	5891
S. bayanus	432	5994
N. castellii	267	5870
K. lactis	929	5412
L. waltii	1215	5523
L. thermotolerans	1253	5498
L. kluyveri	868	6116
Schizo. pombe	413	6868

## Sheet: Figure 1d
Name	Source	Translated_including_CDSs
gene1081_gene=YDR134C_CDS=1-411_loc:NC_001136.10|721071-721481|-_exons:721071-721481_segs:1-411	Annotated	Yes
gene1705_gene=FLO8_CDS=1-2400_loc:NC_001137.3|375215-377614|-_exons:375215-377614_segs:1-2400	Annotated	Yes
gene2824_gene=SDL1_CDS=1-1017_loc:NC_001141.2|29032-30048|+_exons:29032-30048_segs:1-1017	Annotated	Yes
gene3044_gene=YIR044C_CDS=1-1137_loc:NC_001141.2|437043-438179|-_exons:437043-438179_segs:1-1137	Annotated	Yes
gene5260_gene=YOL153C_CDS=1-1746_loc:NC_001147.6|36822-38567|-_exons:36822-38567_segs:1-1746	Annotated	Yes
gene5452_gene=CRS5_CDS=1-210_loc:NC_001147.6|389213-389422|+_exons:389213-389422_segs:1-210	Annotated	Yes
gene6307_gene=COX1_CDS=1-1605_loc:NC_001224.1|13818-26701|+_exons:13818-13986,16435-16470,18954-18991,20508-20984,21995-22246,23612-23746,25318-25342,26229-26701_segs:1-169,170-205,206-243,244-720,721-972,973-1107,1108-1132,1133-1605	Annotated	Yes
gene6308_gene=AI5_ALPHA_CDS=1-1893_loc:NC_001224.1|13818-23167|+_exons:13818-13986,16435-16470,18954-18991,20508-20984,21995-23167_segs:1-169,170-205,206-243,244-720,721-1893	Annotated	Yes
gene6309_gene=AI4_CDS=1-1671_loc:NC_001224.1|13818-21935|+_exons:13818-13986,16435-16470,18954-18991,20508-21935_segs:1-169,170-205,206-243,244-1671	Annotated	Yes
gene6310_gene=AI3_CDS=1-1248_loc:NC_001224.1|13818-19996|+_exons:13818-13986,16435-16470,18954-19996_segs:1-169,170-205,206-1248	Annotated	Yes
gene6311_gene=AI2_CDS=1-2565_loc:NC_001224.1|13818-18830|+_exons:13818-13986,16435-18830_segs:1-169,170-2565	Annotated	Yes
gene6312_gene=AI1_CDS=1-2505_loc:NC_001224.1|13818-16322|+_exons:13818-16322_segs:1-2505	Annotated	Yes
gene6313_gene=AI5_BETA_CDS=1-1065_loc:NC_001224.1|24156-25255|+_exons:24156-24870,24906-25255_segs:1-715,716-1065	Annotated	Yes
gene6314_gene=ATP8_CDS=1-147_loc:NC_001224.1|27666-27812|+_exons:27666-27812_segs:1-147	Annotated	Yes
gene6315_gene=ATP6_CDS=1-780_loc:NC_001224.1|28487-29266|+_exons:28487-29266_segs:1-780	Annotated	Yes
gene6317_gene=COB_CDS=1-1158_loc:NC_001224.1|36540-43647|+_exons:36540-36954,37723-37736,39141-39217,40841-41090,42508-42558,43297-43647_segs:1-415,416-429,430-506,507-756,757-807,808-1158	Annotated	Yes
gene6318_gene=BI4_CDS=1-1917_loc:NC_001224.1|36540-42251|+_exons:36540-36954,37723-37736,39141-39217,40841-42251_segs:1-415,416-429,430-506,507-1917	Annotated	Yes
gene6319_gene=BI3_CDS=1-1554_loc:NC_001224.1|36540-40265|+_exons:36540-36954,37723-37736,39141-40265_segs:1-415,416-429,430-1554	Annotated	Yes
gene6320_gene=BI2_CDS=1-1272_loc:NC_001224.1|36540-38579|+_exons:36540-36954,37723-38579_segs:1-415,416-1272	Annotated	Yes
gene6321_gene=OLI1_CDS=1-231_loc:NC_001224.1|46723-46953|+_exons:46723-46953_segs:1-231	Annotated	Yes
gene6323_gene=VAR1_CDS=1-1197_loc:NC_001224.1|48901-50097|+_exons:48901-50097_segs:1-1197	Annotated	Yes
gene6325_gene=SCEI_CDS=1-708_loc:NC_001224.1|61022-61729|+_exons:61022-61729_segs:1-708	Annotated	Yes
gene6342_gene=COX2_CDS=1-756_loc:NC_001224.1|73758-74513|+_exons:73758-74513_segs:1-756	Annotated	Yes
gene6343_gene=Q0255_CDS=1-1419_loc:NC_001224.1|74495-75984|+_exons:74495-75622,75663-75872,75904-75984_segs:1-1128,1129-1338,1339-1419	Annotated	Yes
gene6347_gene=COX3_CDS=1-810_loc:NC_001224.1|79213-80022|+_exons:79213-80022_segs:1-810	Annotated	Yes
rna0_gene=PAU8_CDS=1-363_loc:NC_001133.9|1807-2169|-_exons:1807-2169_segs:1-363	Annotated	Yes
rna1_gene=YAL067W-A_CDS=1-228_loc:NC_001133.9|2480-2707|+_exons:2480-2707_segs:1-228	Annotated	Yes
rna10_gene=BDH2_CDS=1-1254_loc:NC_001133.9|33448-34701|+_exons:33448-34701_segs:1-1254	Annotated	Yes
rna100_gene=PHO11_CDS=1-1404_loc:NC_001133.9|225460-226863|+_exons:225460-226863_segs:1-1404	Annotated	Yes
rna1000_gene=YOS9_CDS=1-1629_loc:NC_001136.10|565927-567555|+_exons:565927-567555_segs:1-1629	Annotated	Yes
rna1001_gene=TGL2_CDS=1-981_loc:NC_001136.10|567723-568703|-_exons:567723-568703_segs:1-981	Annotated	Yes
rna1002_gene=gene1002_loc:NC_001136.10|568882-568953|+_exons:568882-568953_segs:1-72	Annotated	No
rna1003_gene=gene1003_loc:NC_001136.10|568964-569035|+_exons:568964-569035_segs:1-72	Annotated	No
rna1004_gene=UBC5_CDS=1-447_loc:NC_001136.10|569234-569770|-_exons:569234-569633,569724-569770_segs:1-47,48-447	Annotated	Yes
rna1005_gene=MAK21_CDS=1-3078_loc:NC_001136.10|570649-573726|+_exons:570649-573726_segs:1-3078	Annotated	Yes
rna1006_gene=YDR061W_CDS=1-1620_loc:NC_001136.10|574164-575783|+_exons:574164-575783_segs:1-1620	Annotated	Yes
rna1007_gene=LCB2_CDS=1-1686_loc:NC_001136.10|576474-578159|+_exons:576474-578159_segs:1-1686	Annotated	Yes
rna1008_gene=AIM7_CDS=1-450_loc:NC_001136.10|578663-579112|+_exons:578663-579112_segs:1-450	Annotated	Yes
rna1009_gene=RPS13_CDS=1-456_loc:NC_001136.10|579458-580452|+_exons:579458-579478,580018-580452_segs:1-21,22-456	Annotated	Yes
rna101_gene=YBL113C_CDS=1-2379_loc:NC_001134.8|280-2658|-_exons:280-2658_segs:1-2379	Annotated	Yes
rna1010_gene=RRG1_CDS=1-1098_loc:NC_001136.10|580687-581784|+_exons:580687-581784_segs:1-1098	Annotated	Yes
rna1011_gene=RTR2_CDS=1-591_loc:NC_001136.10|581908-582498|-_exons:581908-582498_segs:1-591	Annotated	Yes
rna1012_gene=OCA6_CDS=1-675_loc:NC_001136.10|582791-583465|-_exons:582791-583465_segs:1-675	Annotated	Yes
rna1013_gene=DOS2_CDS=1-933_loc:NC_001136.10|583713-584645|+_exons:583713-584645_segs:1-933	Annotated	Yes
rna1014_gene=DOA4_CDS=1-2781_loc:NC_001136.10|584939-587719|-_exons:584939-587719_segs:1-2781	Annotated	Yes
rna1015_gene=FMP16_CDS=1-282_loc:NC_001136.10|588098-588379|-_exons:588098-588379_segs:1-282	Annotated	Yes
rna1016_gene=PAA1_CDS=1-576_loc:NC_001136.10|588827-589402|-_exons:588827-589402_segs:1-576	Annotated	Yes
rna1017_gene=IPT1_CDS=1-1584_loc:NC_001136.10|589761-591344|-_exons:589761-591344_segs:1-1584	Annotated	Yes
rna1018_gene=SNF11_CDS=1-510_loc:NC_001136.10|592439-592948|+_exons:592439-592948_segs:1-510	Annotated	Yes
rna1019_gene=TPS2_CDS=1-2691_loc:NC_001136.10|593893-596583|+_exons:593893-596583_segs:1-2691	Annotated	Yes
rna102_gene=YBL112C_CDS=1-318_loc:NC_001134.8|2582-2899|-_exons:2582-2899_segs:1-318	Annotated	Yes
rna1020_gene=PPH3_CDS=1-927_loc:NC_001136.10|597156-598082|+_exons:597156-598082_segs:1-927	Annotated	Yes
rna1021_gene=RAD55_CDS=1-1221_loc:NC_001136.10|598468-599688|+_exons:598468-599688_segs:1-1221	Annotated	Yes
rna1022_gene=SED1_CDS=1-1017_loc:NC_001136.10|600793-601809|+_exons:600793-601809_segs:1-1017	Annotated	Yes
rna1023_gene=SHU2_CDS=1-672_loc:NC_001136.10|602198-602869|-_exons:602198-602869_segs:1-672	Annotated	Yes
rna1024_gene=PET100_CDS=1-336_loc:NC_001136.10|603064-603399|+_exons:603064-603399_segs:1-336	Annotated	Yes
rna1025_gene=TFB5_CDS=1-219_loc:NC_001136.10|603593-603811|-_exons:603593-603811_segs:1-219	Annotated	Yes
rna1026_gene=VPS41_CDS=1-2979_loc:NC_001136.10|604008-606986|+_exons:604008-606986_segs:1-2979	Annotated	Yes
rna1027_gene=PDC2_CDS=1-2778_loc:NC_001136.10|607304-610081|-_exons:607304-610081_segs:1-2778	Annotated	Yes
rna1028_gene=STN1_CDS=1-1485_loc:NC_001136.10|610441-611925|+_exons:610441-611925_segs:1-1485	Annotated	Yes
rna1029_gene=RRP8_CDS=1-1179_loc:NC_001136.10|612073-613251|+_exons:612073-613251_segs:1-1179	Annotated	Yes
rna103_gene=YBL111C_CDS=1-2004_loc:NC_001134.8|2907-5009|-_exons:2907-4116,4216-5009_segs:1-794,795-2004	Annotated	Yes
rna1030_gene=TVP23_CDS=1-600_loc:NC_001136.10|613405-614004|-_exons:613405-614004_segs:1-600	Annotated	Yes
rna1031_gene=AFR1_CDS=1-1863_loc:NC_001136.10|614288-616150|-_exons:614288-616150_segs:1-1863	Annotated	Yes
rna1032_gene=SSS1_CDS=1-243_loc:NC_001136.10|616928-617170|-_exons:616928-617170_segs:1-243	Annotated	Yes
rna1033_gene=RRP1_CDS=1-837_loc:NC_001136.10|617470-618306|-_exons:617470-618306_segs:1-837	Annotated	Yes
rna1034_gene=SLU7_CDS=1-1149_loc:NC_001136.10|618497-619645|-_exons:618497-619645_segs:1-1149	Annotated	Yes
rna1035_gene=gene1035_loc:NC_001136.10|619969-620041|-_exons:619969-620041_segs:1-73	Annotated	No
rna1036_gene=YDR089W_CDS=1-2610_loc:NC_001136.10|622112-624721|+_exons:622112-624721_segs:1-2610	Annotated	Yes
rna1037_gene=YDR090C_CDS=1-933_loc:NC_001136.10|625066-625998|-_exons:625066-625998_segs:1-933	Annotated	Yes
rna1038_gene=RLI1_CDS=1-1827_loc:NC_001136.10|626708-628534|-_exons:626708-628534_segs:1-1827	Annotated	Yes
rna1039_gene=UBC13_CDS=1-462_loc:NC_001136.10|629876-630605|+_exons:629876-629905,630174-630605_segs:1-30,31-462	Annotated	Yes
rna104_gene=PAU9_CDS=1-129_loc:NC_001134.8|7605-7733|-_exons:7605-7733_segs:1-129	Annotated	Yes
rna1040_gene=DNF2_CDS=1-4839_loc:NC_001136.10|631282-636120|+_exons:631282-636120_segs:1-4839	Annotated	Yes
rna1041_gene=GIS1_CDS=1-2685_loc:NC_001136.10|637139-639823|+_exons:637139-639823_segs:1-2685	Annotated	Yes
rna1042_gene=MSH6_CDS=1-3729_loc:NC_001136.10|640109-643837|-_exons:640109-643837_segs:1-3729	Annotated	Yes
rna1043_gene=GRX3_CDS=1-753_loc:NC_001136.10|644178-644930|-_exons:644178-644930_segs:1-753	Annotated	Yes
rna1044_gene=gene1044_loc:NC_001136.10|645153-645224|-_exons:645153-645224_segs:1-72	Annotated	No
rna1045_gene=YDR098C-B_CDS=1-5269_loc:NC_001136.10|645858-651126|-_exons:645858-651126_segs:1-5269	Annotated	Yes
rna1047_gene=BMH2_CDS=1-822_loc:NC_001136.10|653607-654428|+_exons:653607-654428_segs:1-822	Annotated	Yes
rna1048_gene=TVP15_CDS=1-432_loc:NC_001136.10|655013-655444|+_exons:655013-655444_segs:1-432	Annotated	Yes
rna1049_gene=ARX1_CDS=1-1782_loc:NC_001136.10|655686-657467|-_exons:655686-657467_segs:1-1782	Annotated	Yes
rna105_gene=gene105_loc:NC_001134.8|9583-9666|+_exons:9583-9666_segs:1-84	Annotated	No
rna1050_gene=STE5_CDS=1-2754_loc:NC_001136.10|658350-661103|+_exons:658350-661103_segs:1-2754	Annotated	Yes
rna1051_gene=SPO71_CDS=1-3738_loc:NC_001136.10|661173-664910|-_exons:661173-664910_segs:1-3738	Annotated	Yes
rna1052_gene=TMS1_CDS=1-1422_loc:NC_001136.10|665349-666770|-_exons:665349-666770_segs:1-1422	Annotated	Yes
rna1053_gene=ARP10_CDS=1-855_loc:NC_001136.10|667004-667858|+_exons:667004-667858_segs:1-855	Annotated	Yes
rna1054_gene=gene1054_loc:NC_001136.10|668007-668080|-_exons:668007-668080_segs:1-74	Annotated	No
rna1055_gene=TMN2_CDS=1-2019_loc:NC_001136.10|669016-671034|-_exons:669016-671034_segs:1-2019	Annotated	Yes
rna1056_gene=TRS85_CDS=1-2097_loc:NC_001136.10|671269-673365|+_exons:671269-673365_segs:1-2097	Annotated	Yes
rna1057_gene=YDR109C_CDS=1-2148_loc:NC_001136.10|673520-675667|-_exons:673520-675667_segs:1-2148	Annotated	Yes
rna1058_gene=FOB1_CDS=1-1701_loc:NC_001136.10|676102-677802|+_exons:676102-677802_segs:1-1701	Annotated	Yes
rna1059_gene=ALT2_CDS=1-1524_loc:NC_001136.10|678241-679764|-_exons:678241-679764_segs:1-1524	Annotated	Yes
rna106_gene=MIX23_CDS=1-591_loc:NC_001134.8|9961-10551|-_exons:9961-10551_segs:1-591	Annotated	Yes
rna1060_gene=PDS1_CDS=1-1122_loc:NC_001136.10|680496-681617|-_exons:680496-681617_segs:1-1122	Annotated	Yes
rna1061_gene=YDR114C_CDS=1-303_loc:NC_001136.10|681924-682226|-_exons:681924-682226_segs:1-303	Annotated	Yes
rna1062_gene=MRX14_CDS=1-318_loc:NC_001136.10|682175-682492|+_exons:682175-682492_segs:1-318	Annotated	Yes
rna1063_gene=MRPL1_CDS=1-858_loc:NC_001136.10|682724-683581|-_exons:682724-683581_segs:1-858	Annotated	Yes
rna1064_gene=TMA64_CDS=1-1698_loc:NC_001136.10|683946-685643|-_exons:683946-685643_segs:1-1698	Annotated	Yes
rna1065_gene=APC4_CDS=1-1959_loc:NC_001136.10|685882-687840|+_exons:685882-687840_segs:1-1959	Annotated	Yes
rna1066_gene=VBA4_CDS=1-2307_loc:NC_001136.10|688227-690533|+_exons:688227-690533_segs:1-2307	Annotated	Yes
rna1067_gene=COX26_CDS=1-201_loc:NC_001136.10|691014-691214|+_exons:691014-691214_segs:1-201	Annotated	Yes
rna1068_gene=TRM1_CDS=1-1713_loc:NC_001136.10|691549-693261|-_exons:691549-693261_segs:1-1713	Annotated	Yes
rna1069_gene=DPB4_CDS=1-591_loc:NC_001136.10|693585-694175|+_exons:693585-694175_segs:1-591	Annotated	Yes
rna107_gene=SRO77_CDS=1-3033_loc:NC_001134.8|10847-13879|-_exons:10847-13879_segs:1-3033	Annotated	Yes
rna1070_gene=KIN1_CDS=1-3195_loc:NC_001136.10|694700-697894|+_exons:694700-697894_segs:1-3195	Annotated	Yes
rna1071_gene=INO2_CDS=1-915_loc:NC_001136.10|698554-699468|-_exons:698554-699468_segs:1-915	Annotated	Yes
rna1072_gene=YDR124W_CDS=1-975_loc:NC_001136.10|700315-701289|+_exons:700315-701289_segs:1-975	Annotated	Yes
rna1073_gene=ECM18_CDS=1-1362_loc:NC_001136.10|701397-702758|-_exons:701397-702758_segs:1-1362	Annotated	Yes
rna1074_gene=SWF1_CDS=1-1011_loc:NC_001136.10|703234-704244|+_exons:703234-704244_segs:1-1011	Annotated	Yes
rna1075_gene=ARO1_CDS=1-4767_loc:NC_001136.10|704484-709250|+_exons:704484-709250_segs:1-4767	Annotated	Yes
rna1076_gene=MTC5_CDS=1-3447_loc:NC_001136.10|709549-712995|+_exons:709549-712995_segs:1-3447	Annotated	Yes
rna1077_gene=SAC6_CDS=1-1929_loc:NC_001136.10|713340-715379|-_exons:713340-715247,715359-715379_segs:1-21,22-1929	Annotated	Yes
rna1078_gene=FIN1_CDS=1-876_loc:NC_001136.10|715747-716622|-_exons:715747-716622_segs:1-876	Annotated	Yes
rna1079_gene=YDR131C_CDS=1-1671_loc:NC_001136.10|716790-718460|-_exons:716790-718460_segs:1-1671	Annotated	Yes
rna108_gene=PKC1_CDS=1-3456_loc:NC_001134.8|14241-17696|-_exons:14241-17696_segs:1-3456	Annotated	Yes
rna1080_gene=YDR132C_CDS=1-1488_loc:NC_001136.10|718816-720303|-_exons:718816-720303_segs:1-1488	Annotated	Yes
rna1081_gene=YCF1_CDS=1-4548_loc:NC_001136.10|723004-727551|-_exons:723004-727551_segs:1-4548	Annotated	Yes
rna1082_gene=RGP1_CDS=1-1992_loc:NC_001136.10|728259-730250|+_exons:728259-730250_segs:1-1992	Annotated	Yes
rna1083_gene=HPR1_CDS=1-2259_loc:NC_001136.10|730578-732836|+_exons:730578-732836_segs:1-2259	Annotated	Yes
rna1084_gene=RUB1_CDS=1-234_loc:NC_001136.10|733618-733924|-_exons:733618-733702,733776-733924_segs:1-149,150-234	Annotated	Yes
rna1085_gene=MTQ2_CDS=1-666_loc:NC_001136.10|734138-734803|+_exons:734138-734803_segs:1-666	Annotated	Yes
rna1086_gene=DOP1_CDS=1-5097_loc:NC_001136.10|734901-739997|-_exons:734901-739997_segs:1-5097	Annotated	Yes
rna1087_gene=PEX7_CDS=1-1128_loc:NC_001136.10|740473-741600|-_exons:740473-741600_segs:1-1128	Annotated	Yes
rna1088_gene=SAN1_CDS=1-1833_loc:NC_001136.10|742042-743874|-_exons:742042-743874_segs:1-1833	Annotated	Yes
rna1089_gene=MKC7_CDS=1-1791_loc:NC_001136.10|744311-746101|-_exons:744311-746101_segs:1-1791	Annotated	Yes
rna109_gene=SEA4_CDS=1-3117_loc:NC_001134.8|18177-21293|-_exons:18177-21293_segs:1-3117	Annotated	Yes
rna1090_gene=TAF12_CDS=1-1620_loc:NC_001136.10|746738-748357|+_exons:746738-748357_segs:1-1620	Annotated	Yes
rna1091_gene=SWI5_CDS=1-2130_loc:NC_001136.10|748613-750742|-_exons:748613-750742_segs:1-2130	Annotated	Yes
rna1092_gene=EKI1_CDS=1-1605_loc:NC_001136.10|751631-753235|+_exons:751631-753235_segs:1-1605	Annotated	Yes
rna1093_gene=KGD2_CDS=1-1392_loc:NC_001136.10|753675-755066|-_exons:753675-755066_segs:1-1392	Annotated	Yes
rna1094_gene=NUM1_CDS=1-8247_loc:NC_001136.10|755628-763874|+_exons:755628-763874_segs:1-8247	Annotated	Yes
rna1095_gene=CTH1_CDS=1-978_loc:NC_001136.10|764178-765155|-_exons:764178-765155_segs:1-978	Annotated	Yes
rna1096_gene=GIR2_CDS=1-798_loc:NC_001136.10|765706-766503|+_exons:765706-766503_segs:1-798	Annotated	Yes
rna1097_gene=ENT5_CDS=1-1236_loc:NC_001136.10|766736-767971|-_exons:766736-767971_segs:1-1236	Annotated	Yes
rna1098_gene=CPR1_CDS=1-489_loc:NC_001136.10|768512-769000|-_exons:768512-769000_segs:1-489	Annotated	Yes
rna1099_gene=RPA14_CDS=1-414_loc:NC_001136.10|769525-769938|+_exons:769525-769938_segs:1-414	Annotated	Yes
rna11_gene=BDH1_CDS=1-1149_loc:NC_001133.9|35155-36303|+_exons:35155-36303_segs:1-1149	Annotated	Yes
rna110_gene=RTG3_CDS=1-1461_loc:NC_001134.8|22076-23536|-_exons:22076-23536_segs:1-1461	Annotated	Yes
rna1100_gene=HOM2_CDS=1-1098_loc:NC_001136.10|770357-771454|+_exons:770357-771454_segs:1-1098	Annotated	Yes
rna1101_gene=SAC3_CDS=1-3906_loc:NC_001136.10|771877-775782|+_exons:771877-775782_segs:1-3906	Annotated	Yes
rna1102_gene=SSY1_CDS=1-2559_loc:NC_001136.10|776163-778721|+_exons:776163-778721_segs:1-2559	Annotated	Yes
rna1103_gene=ACL4_CDS=1-1164_loc:NC_001136.10|779043-780206|+_exons:779043-780206_segs:1-1164	Annotated	Yes
rna1104_gene=NBP2_CDS=1-711_loc:NC_001136.10|780390-781100|-_exons:780390-781100_segs:1-711	Annotated	Yes
rna1105_gene=CWC15_CDS=1-528_loc:NC_001136.10|781423-781950|+_exons:781423-781950_segs:1-528	Annotated	Yes
rna1106_gene=SEC1_CDS=1-2175_loc:NC_001136.10|782041-784215|-_exons:782041-784215_segs:1-2175	Annotated	Yes
rna1107_gene=TRM82_CDS=1-1335_loc:NC_001136.10|784871-786205|+_exons:784871-786205_segs:1-1335	Annotated	Yes
rna1108_gene=SEC5_CDS=1-2916_loc:NC_001136.10|786306-789221|-_exons:786306-789221_segs:1-2916	Annotated	Yes
rna1109_gene=TAF10_CDS=1-621_loc:NC_001136.10|789449-790069|+_exons:789449-790069_segs:1-621	Annotated	Yes
rna111_gene=SFT2_CDS=1-648_loc:NC_001134.8|24098-24745|+_exons:24098-24745_segs:1-648	Annotated	Yes
rna1110_gene=CDC37_CDS=1-1521_loc:NC_001136.10|790328-791848|+_exons:790328-791848_segs:1-1521	Annotated	Yes
rna1111_gene=STB3_CDS=1-1542_loc:NC_001136.10|792348-793889|-_exons:792348-793889_segs:1-1542	Annotated	Yes
rna1112_gene=YDR169C-A_CDS=1-150_loc:NC_001136.10|794574-794723|-_exons:794574-794723_segs:1-150	Annotated	Yes
rna1113_gene=SEC7_CDS=1-6030_loc:NC_001136.10|796193-802222|-_exons:796193-802222_segs:1-6030	Annotated	Yes
rna1114_gene=gene1115_loc:NC_001136.10|802731-802802|-_exons:802731-802802_segs:1-72	Annotated	No
rna1115_gene=YDR170W-A_CDS=1-1323_loc:NC_001136.10|803195-804517|+_exons:803195-804517_segs:1-1323	Annotated	Yes
rna1116_gene=HSP42_CDS=1-1128_loc:NC_001136.10|806621-807748|+_exons:806621-807748_segs:1-1128	Annotated	Yes
rna1117_gene=SUP35_CDS=1-2058_loc:NC_001136.10|808324-810381|+_exons:808324-810381_segs:1-2058	Annotated	Yes
rna1118_gene=ARG82_CDS=1-1068_loc:NC_001136.10|810565-811632|-_exons:810565-811632_segs:1-1068	Annotated	Yes
rna1119_gene=HMO1_CDS=1-741_loc:NC_001136.10|812110-812850|+_exons:812110-812850_segs:1-741	Annotated	Yes
rna112_gene=ECM21_CDS=1-3354_loc:NC_001134.8|24946-28299|-_exons:24946-28299_segs:1-3354	Annotated	Yes
rna1120_gene=RSM24_CDS=1-960_loc:NC_001136.10|813193-814152|-_exons:813193-814152_segs:1-960	Annotated	Yes
rna1121_gene=NGG1_CDS=1-2109_loc:NC_001136.10|814452-816560|+_exons:814452-816560_segs:1-2109	Annotated	Yes
rna1122_gene=UBC1_CDS=1-648_loc:NC_001136.10|816878-817525|+_exons:816878-817525_segs:1-648	Annotated	Yes
rna1123_gene=SDH4_CDS=1-546_loc:NC_001136.10|817950-818495|+_exons:817950-818495_segs:1-546	Annotated	Yes
rna1124_gene=CSN9_CDS=1-489_loc:NC_001136.10|818708-819196|-_exons:818708-819196_segs:1-489	Annotated	Yes
rna1125_gene=NVJ3_CDS=1-1392_loc:NC_001136.10|819433-820824|+_exons:819433-820824_segs:1-1392	Annotated	Yes
rna1126_gene=SCC2_CDS=1-4482_loc:NC_001136.10|821295-825776|+_exons:821295-825776_segs:1-4482	Annotated	Yes
rna1127_gene=SAS4_CDS=1-1446_loc:NC_001136.10|825910-827355|-_exons:825910-827355_segs:1-1446	Annotated	Yes
rna1128_gene=CDC1_CDS=1-1476_loc:NC_001136.10|827582-829057|+_exons:827582-829057_segs:1-1476	Annotated	Yes
rna1129_gene=YDR182W-A_CDS=1-204_loc:NC_001136.10|829151-829354|+_exons:829151-829354_segs:1-204	Annotated	Yes
rna113_gene=YBL101W-C_CDS=1-120_loc:NC_001134.8|28427-28546|+_exons:28427-28546_segs:1-120	Annotated	Yes
rna1130_gene=PLP1_CDS=1-693_loc:NC_001136.10|829585-830277|+_exons:829585-830277_segs:1-693	Annotated	Yes
rna1131_gene=ATC1_CDS=1-885_loc:NC_001136.10|830629-831513|-_exons:830629-831513_segs:1-885	Annotated	Yes
rna1132_gene=UPS3_CDS=1-540_loc:NC_001136.10|831934-832473|-_exons:831934-832473_segs:1-540	Annotated	Yes
rna1133_gene=YDR186C_CDS=1-2634_loc:NC_001136.10|832859-835492|-_exons:832859-835492_segs:1-2634	Annotated	Yes
rna1134_gene=CCT6_CDS=1-1641_loc:NC_001136.10|836421-838061|+_exons:836421-838061_segs:1-1641	Annotated	Yes
rna1135_gene=SLY1_CDS=1-2001_loc:NC_001136.10|838392-840392|+_exons:838392-840392_segs:1-2001	Annotated	Yes
rna1136_gene=RVB1_CDS=1-1392_loc:NC_001136.10|840604-841995|-_exons:840604-841995_segs:1-1392	Annotated	Yes
rna1137_gene=HST4_CDS=1-1113_loc:NC_001136.10|842337-843449|+_exons:842337-843449_segs:1-1113	Annotated	Yes
rna1138_gene=NUP42_CDS=1-1293_loc:NC_001136.10|843569-844861|-_exons:843569-844861_segs:1-1293	Annotated	Yes
rna1139_gene=MSS116_CDS=1-1995_loc:NC_001136.10|845952-847946|-_exons:845952-847946_segs:1-1995	Annotated	Yes
rna114_gene=YBL101W-B_CDS=1-5314_loc:NC_001134.8|29935-35248|+_exons:29935-35248_segs:1-5314	Annotated	Yes
rna1140_gene=YDR194W-A_CDS=1-153_loc:NC_001136.10|848071-848223|+_exons:848071-848223_segs:1-153	Annotated	Yes
rna1141_gene=REF2_CDS=1-1602_loc:NC_001136.10|848599-850200|+_exons:848599-850200_segs:1-1602	Annotated	Yes
rna1142_gene=CAB5_CDS=1-726_loc:NC_001136.10|850274-850999|-_exons:850274-850999_segs:1-726	Annotated	Yes
rna1143_gene=CBS2_CDS=1-1170_loc:NC_001136.10|851228-852397|+_exons:851228-852397_segs:1-1170	Annotated	Yes
rna1144_gene=RKM2_CDS=1-1440_loc:NC_001136.10|852533-853972|-_exons:852533-853972_segs:1-1440	Annotated	Yes
rna1145_gene=VPS64_CDS=1-1815_loc:NC_001136.10|854279-856093|-_exons:854279-856093_segs:1-1815	Annotated	Yes
rna1146_gene=SPC19_CDS=1-498_loc:NC_001136.10|856317-856814|+_exons:856317-856814_segs:1-498	Annotated	Yes
rna1147_gene=RAV2_CDS=1-1056_loc:NC_001136.10|856898-857953|-_exons:856898-857953_segs:1-1056	Annotated	Yes
rna1148_gene=COQ4_CDS=1-1008_loc:NC_001136.10|858137-859144|+_exons:858137-859144_segs:1-1008	Annotated	Yes
rna1149_gene=MSC2_CDS=1-2175_loc:NC_001136.10|859346-861520|+_exons:859346-861520_segs:1-2175	Annotated	Yes
rna1150_gene=EBS1_CDS=1-2655_loc:NC_001136.10|862054-864708|+_exons:862054-864708_segs:1-2655	Annotated	Yes
rna1151_gene=UME6_CDS=1-2511_loc:NC_001136.10|865012-867522|-_exons:865012-867522_segs:1-2511	Annotated	Yes
rna1152_gene=MSS4_CDS=1-2340_loc:NC_001136.10|868224-870563|+_exons:868224-870563_segs:1-2340	Annotated	Yes
rna1153_gene=YDR210W_CDS=1-228_loc:NC_001136.10|871074-871301|+_exons:871074-871301_segs:1-228	Annotated	Yes
rna1154_gene=YDR210W-B_CDS=1-5314_loc:NC_001136.10|872112-877425|+_exons:872112-877425_segs:1-5314	Annotated	Yes
rna1156_gene=YDR210W-D_CDS=1-5269_loc:NC_001136.10|878659-883927|-_exons:878659-883927_segs:1-5269	Annotated	Yes
rna1158_gene=gene1159_loc:NC_001136.10|884361-884493|+_exons:884361-884397,884458-884493_segs:1-37,38-73	Annotated	No
rna1159_gene=GCD6_CDS=1-2139_loc:NC_001136.10|884727-886865|+_exons:884727-886865_segs:1-2139	Annotated	Yes
rna116_gene=gene116_loc:NC_001134.8|36398-36488|+_exons:36398-36434,36453-36488_segs:1-37,38-73	Annotated	No
rna1160_gene=TCP1_CDS=1-1680_loc:NC_001136.10|887232-888911|+_exons:887232-888911_segs:1-1680	Annotated	Yes
rna1161_gene=UPC2_CDS=1-2742_loc:NC_001136.10|889751-892492|+_exons:889751-892492_segs:1-2742	Annotated	Yes
rna1162_gene=AHA1_CDS=1-1053_loc:NC_001136.10|892875-893927|+_exons:892875-893927_segs:1-1053	Annotated	Yes
rna1163_gene=ADR1_CDS=1-3972_loc:NC_001136.10|895035-899006|+_exons:895035-899006_segs:1-3972	Annotated	Yes
rna1164_gene=RAD9_CDS=1-3930_loc:NC_001136.10|899551-903480|-_exons:899551-903480_segs:1-3930	Annotated	Yes
rna1165_gene=SPR28_CDS=1-1272_loc:NC_001136.10|903781-905052|-_exons:903781-905052_segs:1-1272	Annotated	Yes
rna1166_gene=MFB1_CDS=1-1398_loc:NC_001136.10|905455-906852|-_exons:905455-906852_segs:1-1398	Annotated	Yes
rna1167_gene=GTB1_CDS=1-2109_loc:NC_001136.10|907330-909438|+_exons:907330-909438_segs:1-2109	Annotated	Yes
rna1168_gene=YDR222W_CDS=1-1248_loc:NC_001136.10|910054-911301|+_exons:910054-911301_segs:1-1248	Annotated	Yes
rna1169_gene=CRF1_CDS=1-1404_loc:NC_001136.10|912099-913502|+_exons:912099-913502_segs:1-1404	Annotated	Yes
rna117_gene=ATP1_CDS=1-1638_loc:NC_001134.8|37053-38690|+_exons:37053-38690_segs:1-1638	Annotated	Yes
rna1170_gene=HTB1_CDS=1-396_loc:NC_001136.10|914317-914712|-_exons:914317-914712_segs:1-396	Annotated	Yes
rna1171_gene=HTA1_CDS=1-399_loc:NC_001136.10|915530-915928|+_exons:915530-915928_segs:1-399	Annotated	Yes
rna1172_gene=ADK1_CDS=1-669_loc:NC_001136.10|916486-917154|+_exons:916486-917154_segs:1-669	Annotated	Yes
rna1173_gene=SIR4_CDS=1-4077_loc:NC_001136.10|917571-921647|+_exons:917571-921647_segs:1-4077	Annotated	Yes
rna1174_gene=PCF11_CDS=1-1881_loc:NC_001136.10|921926-923806|-_exons:921926-923806_segs:1-1881	Annotated	Yes
rna1175_gene=IVY1_CDS=1-1362_loc:NC_001136.10|924785-926146|+_exons:924785-926146_segs:1-1362	Annotated	Yes
rna1176_gene=COX20_CDS=1-618_loc:NC_001136.10|926293-926910|-_exons:926293-926910_segs:1-618	Annotated	Yes
rna1177_gene=HEM1_CDS=1-1647_loc:NC_001136.10|927452-929098|+_exons:927452-929098_segs:1-1647	Annotated	Yes
rna1178_gene=RTN1_CDS=1-888_loc:NC_001136.10|929470-930357|-_exons:929470-930357_segs:1-888	Annotated	Yes
rna1179_gene=LYS4_CDS=1-2082_loc:NC_001136.10|931129-933210|+_exons:931129-933210_segs:1-2082	Annotated	Yes
rna118_gene=BNA4_CDS=1-1383_loc:NC_001134.8|39145-40527|+_exons:39145-40527_segs:1-1383	Annotated	Yes
rna1180_gene=PRP42_CDS=1-1635_loc:NC_001136.10|933504-935138|+_exons:933504-935138_segs:1-1635	Annotated	Yes
rna1181_gene=FMN1_CDS=1-657_loc:NC_001136.10|935236-935892|-_exons:935236-935892_segs:1-657	Annotated	Yes
rna1182_gene=MRPL7_CDS=1-879_loc:NC_001136.10|936615-937493|+_exons:936615-937493_segs:1-879	Annotated	Yes
rna1183_gene=SEC26_CDS=1-2922_loc:NC_001136.10|937895-940816|-_exons:937895-940816_segs:1-2922	Annotated	Yes
rna1184_gene=YDR239C_CDS=1-2364_loc:NC_001136.10|941057-943420|-_exons:941057-943420_segs:1-2364	Annotated	Yes
rna1185_gene=SNU56_CDS=1-1479_loc:NC_001136.10|943674-945152|-_exons:943674-945152_segs:1-1479	Annotated	Yes
rna1186_gene=SUP2_loc:NC_001136.10|946312-946400|+_exons:946312-946350,946365-946400_segs:1-39,40-75	Annotated	No
rna1187_gene=AMD2_CDS=1-1650_loc:NC_001136.10|946807-948456|+_exons:946807-948456_segs:1-1650	Annotated	Yes
rna1188_gene=PRP28_CDS=1-1767_loc:NC_001136.10|948518-950284|-_exons:948518-950284_segs:1-1767	Annotated	Yes
rna1189_gene=PEX5_CDS=1-1839_loc:NC_001136.10|950563-952401|+_exons:950563-952401_segs:1-1839	Annotated	Yes
rna119_gene=BRN1_CDS=1-2265_loc:NC_001134.8|40831-43095|+_exons:40831-43095_segs:1-2265	Annotated	Yes
rna1190_gene=MNN10_CDS=1-1182_loc:NC_001136.10|952800-953981|+_exons:952800-953981_segs:1-1182	Annotated	Yes
rna1191_gene=TRS23_CDS=1-660_loc:NC_001136.10|954288-954947|+_exons:954288-954947_segs:1-660	Annotated	Yes
rna1192_gene=YDR246W-A_CDS=1-201_loc:NC_001136.10|955133-955333|+_exons:955133-955333_segs:1-201	Annotated	Yes
rna1193_gene=VHS1_CDS=1-1386_loc:NC_001136.10|956013-957398|+_exons:956013-957398_segs:1-1386	Annotated	Yes
rna1194_gene=YDR248C_CDS=1-582_loc:NC_001136.10|957758-958339|-_exons:957758-958339_segs:1-582	Annotated	Yes
rna1195_gene=YDR249C_CDS=1-1122_loc:NC_001136.10|958681-959802|-_exons:958681-959802_segs:1-1122	Annotated	Yes
rna1196_gene=PAM1_CDS=1-2493_loc:NC_001136.10|960614-963106|+_exons:960614-963106_segs:1-2493	Annotated	Yes
rna1197_gene=BTT1_CDS=1-450_loc:NC_001136.10|963412-963861|+_exons:963412-963861_segs:1-450	Annotated	Yes
rna1198_gene=MET32_CDS=1-576_loc:NC_001136.10|963990-964565|-_exons:963990-964565_segs:1-576	Annotated	Yes
rna1199_gene=CHL4_CDS=1-1377_loc:NC_001136.10|965113-966489|+_exons:965113-966489_segs:1-1377	Annotated	Yes
rna12_gene=ECM1_CDS=1-639_loc:NC_001133.9|36509-37147|+_exons:36509-37147_segs:1-639	Annotated	Yes
rna120_gene=MRX3_CDS=1-813_loc:NC_001134.8|43277-44089|+_exons:43277-44089_segs:1-813	Annotated	Yes
rna1200_gene=RMD5_CDS=1-1266_loc:NC_001136.10|966557-967822|-_exons:966557-967822_segs:1-1266	Annotated	Yes
rna1201_gene=CTA1_CDS=1-1548_loc:NC_001136.10|968133-969680|-_exons:968133-969680_segs:1-1548	Annotated	Yes
rna1202_gene=RKM4_CDS=1-1485_loc:NC_001136.10|969990-971474|-_exons:969990-971474_segs:1-1485	Annotated	Yes
rna1203_gene=HSP78_CDS=1-2436_loc:NC_001136.10|971808-974243|-_exons:971808-974243_segs:1-2436	Annotated	Yes
rna1204_gene=YAP6_CDS=1-1152_loc:NC_001136.10|974631-975782|-_exons:974631-975782_segs:1-1152	Annotated	Yes
rna1205_gene=SWM1_CDS=1-513_loc:NC_001136.10|976717-977229|-_exons:976717-977229_segs:1-513	Annotated	Yes
rna1206_gene=EXG2_CDS=1-1689_loc:NC_001136.10|977521-979209|-_exons:977521-979209_segs:1-1689	Annotated	Yes
rna1207_gene=gene1208_loc:NC_001136.10|980974-981055|-_exons:980974-981055_segs:1-82	Annotated	No
rna1208_gene=YDR261W-B_CDS=1-5314_loc:NC_001136.10|981462-986775|+_exons:981462-986775_segs:1-5314	Annotated	Yes
rna121_gene=ROX3_CDS=1-663_loc:NC_001134.8|44256-44918|-_exons:44256-44918_segs:1-663	Annotated	Yes
rna1210_gene=YDR261C-D_CDS=1-4816_loc:NC_001136.10|987534-992349|-_exons:987534-992349_segs:1-4816	Annotated	Yes
rna1212_gene=gene1213_loc:NC_001136.10|992832-992902|+_exons:992832-992902_segs:1-71	Annotated	No
rna1213_gene=YDR262W_CDS=1-819_loc:NC_001136.10|993134-993952|+_exons:993134-993952_segs:1-819	Annotated	Yes
rna1214_gene=DIN7_CDS=1-1293_loc:NC_001136.10|994242-995534|-_exons:994242-995534_segs:1-1293	Annotated	Yes
rna1215_gene=AKR1_CDS=1-2295_loc:NC_001136.10|996029-998323|-_exons:996029-998323_segs:1-2295	Annotated	Yes
rna1216_gene=PEX10_CDS=1-1014_loc:NC_001136.10|998864-999877|+_exons:998864-999877_segs:1-1014	Annotated	Yes
rna1217_gene=HEL2_CDS=1-1920_loc:NC_001136.10|1000104-1002023|-_exons:1000104-1002023_segs:1-1920	Annotated	Yes
rna1218_gene=CIA1_CDS=1-993_loc:NC_001136.10|1002510-1003502|-_exons:1002510-1003502_segs:1-993	Annotated	Yes
rna1219_gene=MSW1_CDS=1-1140_loc:NC_001136.10|1004004-1005143|+_exons:1004004-1005143_segs:1-1140	Annotated	Yes
rna122_gene=RPL32_CDS=1-393_loc:NC_001134.8|45978-46370|+_exons:45978-46370_segs:1-393	Annotated	Yes
rna1220_gene=CCC2_CDS=1-3015_loc:NC_001136.10|1005675-1008689|+_exons:1005675-1008689_segs:1-3015	Annotated	Yes
rna1221_gene=GLO2_CDS=1-825_loc:NC_001136.10|1009010-1009834|+_exons:1009010-1009834_segs:1-825	Annotated	Yes
rna1222_gene=DON1_CDS=1-1098_loc:NC_001136.10|1010176-1011273|+_exons:1010176-1011273_segs:1-1098	Annotated	Yes
rna1223_gene=BSC2_CDS=1-708_loc:NC_001136.10|1012252-1012959|+_exons:1012252-1012959_segs:1-708	Annotated	Yes
rna1224_gene=PMP3_CDS=1-168_loc:NC_001136.10|1013476-1013643|-_exons:1013476-1013643_segs:1-168	Annotated	Yes
rna1225_gene=MTH1_CDS=1-1302_loc:NC_001136.10|1014401-1015702|-_exons:1014401-1015702_segs:1-1302	Annotated	Yes
rna1226_gene=gene1227_loc:NC_001136.10|1017207-1017278|-_exons:1017207-1017278_segs:1-72	Annotated	No
rna1227_gene=RNH202_CDS=1-1053_loc:NC_001136.10|1019368-1020420|+_exons:1019368-1020420_segs:1-1053	Annotated	Yes
rna1228_gene=RRP45_CDS=1-918_loc:NC_001136.10|1020747-1021664|+_exons:1020747-1021664_segs:1-918	Annotated	Yes
rna1229_gene=PHM6_CDS=1-315_loc:NC_001136.10|1022007-1022321|-_exons:1022007-1022321_segs:1-315	Annotated	Yes
rna123_gene=SCS22_CDS=1-528_loc:NC_001134.8|46565-47180|-_exons:46565-47058,47147-47180_segs:1-34,35-528	Annotated	Yes
rna1230_gene=MRX10_CDS=1-1245_loc:NC_001136.10|1023511-1024755|-_exons:1023511-1024755_segs:1-1245	Annotated	Yes
rna1231_gene=GCN2_CDS=1-4980_loc:NC_001136.10|1025070-1030049|-_exons:1025070-1030049_segs:1-4980	Annotated	Yes
rna1232_gene=DPP1_CDS=1-870_loc:NC_001136.10|1030550-1031419|-_exons:1030550-1031419_segs:1-870	Annotated	Yes
rna1233_gene=ZIP1_CDS=1-2628_loc:NC_001136.10|1032436-1035063|+_exons:1032436-1035063_segs:1-2628	Annotated	Yes
rna1234_gene=YDR286C_CDS=1-345_loc:NC_001136.10|1035231-1035575|-_exons:1035231-1035575_segs:1-345	Annotated	Yes
rna1235_gene=INM2_CDS=1-879_loc:NC_001136.10|1035995-1036873|+_exons:1035995-1036873_segs:1-879	Annotated	Yes
rna1236_gene=NSE3_CDS=1-912_loc:NC_001136.10|1037195-1038106|+_exons:1037195-1038106_segs:1-912	Annotated	Yes
rna1237_gene=RTT103_CDS=1-1230_loc:NC_001136.10|1038280-1039509|-_exons:1038280-1039509_segs:1-1230	Annotated	Yes
rna1238_gene=HRQ1_CDS=1-3234_loc:NC_001136.10|1039728-1042961|+_exons:1039728-1042961_segs:1-3234	Annotated	Yes
rna1239_gene=SRP101_CDS=1-1866_loc:NC_001136.10|1043146-1045011|-_exons:1043146-1045011_segs:1-1866	Annotated	Yes
rna124_gene=MAP2_CDS=1-1266_loc:NC_001134.8|47363-48628|-_exons:47363-48628_segs:1-1266	Annotated	Yes
rna1240_gene=SSD1_CDS=1-3753_loc:NC_001136.10|1045640-1049392|-_exons:1045640-1049392_segs:1-3753	Annotated	Yes
rna1241_gene=DPL1_CDS=1-1770_loc:NC_001136.10|1050459-1052228|-_exons:1050459-1052228_segs:1-1770	Annotated	Yes
rna1242_gene=HDA2_CDS=1-2025_loc:NC_001136.10|1052623-1054647|-_exons:1052623-1054647_segs:1-2025	Annotated	Yes
rna1243_gene=MHR1_CDS=1-681_loc:NC_001136.10|1055212-1055892|+_exons:1055212-1055892_segs:1-681	Annotated	Yes
rna1244_gene=SUR2_CDS=1-1050_loc:NC_001136.10|1056551-1057600|+_exons:1056551-1057600_segs:1-1050	Annotated	Yes
rna1245_gene=ATP5_CDS=1-639_loc:NC_001136.10|1058176-1058814|-_exons:1058176-1058814_segs:1-639	Annotated	Yes
rna1246_gene=BFR2_CDS=1-1605_loc:NC_001136.10|1059627-1061231|+_exons:1059627-1061231_segs:1-1605	Annotated	Yes
rna1247_gene=PRO1_CDS=1-1287_loc:NC_001136.10|1061505-1062791|-_exons:1061505-1062791_segs:1-1287	Annotated	Yes
rna1248_gene=CFT1_CDS=1-4074_loc:NC_001136.10|1063352-1067425|+_exons:1063352-1067425_segs:1-4074	Annotated	Yes
rna1249_gene=GPI11_CDS=1-660_loc:NC_001136.10|1067731-1068390|+_exons:1067731-1068390_segs:1-660	Annotated	Yes
rna125_gene=MRP21_CDS=1-534_loc:NC_001134.8|48825-49358|+_exons:48825-49358_segs:1-534	Annotated	Yes
rna1250_gene=RSC3_CDS=1-2658_loc:NC_001136.10|1068729-1071386|-_exons:1068729-1071386_segs:1-2658	Annotated	Yes
rna1251_gene=CPR5_CDS=1-678_loc:NC_001136.10|1071880-1072557|-_exons:1071880-1072557_segs:1-678	Annotated	Yes
rna1252_gene=HNT2_CDS=1-654_loc:NC_001136.10|1072746-1073488|-_exons:1072746-1073312,1073402-1073488_segs:1-87,88-654	Annotated	Yes
rna1253_gene=YDR306C_CDS=1-1437_loc:NC_001136.10|1073735-1075171|-_exons:1073735-1075171_segs:1-1437	Annotated	Yes
rna1254_gene=gene1255_loc:NC_001136.10|1075472-1075544|-_exons:1075472-1075544_segs:1-73	Annotated	No
rna1255_gene=PMT7_CDS=1-1989_loc:NC_001136.10|1075865-1077853|+_exons:1075865-1077853_segs:1-1989	Annotated	Yes
rna1256_gene=SRB7_CDS=1-423_loc:NC_001136.10|1078027-1078449|-_exons:1078027-1078449_segs:1-423	Annotated	Yes
rna1257_gene=GIC2_CDS=1-1152_loc:NC_001136.10|1079048-1080199|-_exons:1079048-1080199_segs:1-1152	Annotated	Yes
rna1258_gene=SUM1_CDS=1-3189_loc:NC_001136.10|1081128-1084316|-_exons:1081128-1084316_segs:1-3189	Annotated	Yes
rna1259_gene=TFB1_CDS=1-1929_loc:NC_001136.10|1085065-1086993|+_exons:1085065-1086993_segs:1-1929	Annotated	Yes
rna126_gene=AVT5_CDS=1-1380_loc:NC_001134.8|49574-50953|+_exons:49574-50953_segs:1-1380	Annotated	Yes
rna1260_gene=SSF2_CDS=1-1362_loc:NC_001136.10|1087581-1088942|+_exons:1087581-1088942_segs:1-1362	Annotated	Yes
rna1261_gene=PIB1_CDS=1-861_loc:NC_001136.10|1089219-1090079|-_exons:1089219-1090079_segs:1-861	Annotated	Yes
rna1262_gene=RAD34_CDS=1-2079_loc:NC_001136.10|1090433-1092511|-_exons:1090433-1092511_segs:1-2079	Annotated	Yes
rna1263_gene=IPK1_CDS=1-846_loc:NC_001136.10|1092741-1093586|-_exons:1092741-1093586_segs:1-846	Annotated	Yes
rna1264_gene=OMS1_CDS=1-1416_loc:NC_001136.10|1093763-1095178|+_exons:1093763-1095178_segs:1-1416	Annotated	Yes
rna1265_gene=gene1266_loc:NC_001136.10|1095370-1095461|-_exons:1095370-1095405,1095425-1095461_segs:1-37,38-73	Annotated	No
rna1266_gene=YDR316W-B_CDS=1-5269_loc:NC_001136.10|1096064-1101332|+_exons:1096064-1101332_segs:1-5269	Annotated	Yes
rna1268_gene=HIM1_CDS=1-1245_loc:NC_001136.10|1102184-1103428|+_exons:1102184-1103428_segs:1-1245	Annotated	Yes
rna1269_gene=MCM21_CDS=1-1107_loc:NC_001136.10|1103758-1104947|+_exons:1103758-1103809,1103893-1104947_segs:1-52,53-1107	Annotated	Yes
rna127_gene=TEL1_CDS=1-8364_loc:NC_001134.8|51019-59382|-_exons:51019-59382_segs:1-8364	Annotated	Yes
rna1270_gene=YFT2_CDS=1-825_loc:NC_001136.10|1105003-1105827|-_exons:1105003-1105827_segs:1-825	Annotated	Yes
rna1271_gene=SWA2_CDS=1-2007_loc:NC_001136.10|1106095-1108101|-_exons:1106095-1108101_segs:1-2007	Annotated	Yes
rna1272_gene=DAD4_CDS=1-219_loc:NC_001136.10|1108280-1108498|-_exons:1108280-1108498_segs:1-219	Annotated	Yes
rna1273_gene=ASP1_CDS=1-1146_loc:NC_001136.10|1108702-1109847|+_exons:1108702-1109847_segs:1-1146	Annotated	Yes
rna1274_gene=MRPL35_CDS=1-1104_loc:NC_001136.10|1110589-1111692|+_exons:1110589-1111692_segs:1-1104	Annotated	Yes
rna1275_gene=TIM11_CDS=1-291_loc:NC_001136.10|1112003-1112293|-_exons:1112003-1112293_segs:1-291	Annotated	Yes
rna1276_gene=PEP7_CDS=1-1548_loc:NC_001136.10|1112480-1114027|-_exons:1112480-1114027_segs:1-1548	Annotated	Yes
rna1277_gene=UTP4_CDS=1-2331_loc:NC_001136.10|1114433-1116763|-_exons:1114433-1116763_segs:1-2331	Annotated	Yes
rna1278_gene=YCG1_CDS=1-3108_loc:NC_001136.10|1117126-1120233|+_exons:1117126-1120233_segs:1-3108	Annotated	Yes
rna1279_gene=YSP2_CDS=1-4317_loc:NC_001136.10|1120609-1124925|-_exons:1120609-1124925_segs:1-4317	Annotated	Yes
rna128_gene=RPL23A_CDS=1-414_loc:NC_001134.8|59822-60739|-_exons:59822-60193,60698-60739_segs:1-42,43-414	Annotated	Yes
rna1280_gene=SKP1_CDS=1-585_loc:NC_001136.10|1125434-1126018|-_exons:1125434-1126018_segs:1-585	Annotated	Yes
rna1281_gene=PEX3_CDS=1-1326_loc:NC_001136.10|1126270-1127595|-_exons:1126270-1127595_segs:1-1326	Annotated	Yes
rna1282_gene=UBX5_CDS=1-1503_loc:NC_001136.10|1127872-1129374|+_exons:1127872-1129374_segs:1-1503	Annotated	Yes
rna1283_gene=GPI8_CDS=1-1236_loc:NC_001136.10|1129588-1130823|+_exons:1129588-1130823_segs:1-1236	Annotated	Yes
rna1284_gene=IRC3_CDS=1-2070_loc:NC_001136.10|1131001-1133070|+_exons:1131001-1133070_segs:1-2070	Annotated	Yes
rna1285_gene=RQC1_CDS=1-2172_loc:NC_001136.10|1133260-1135431|-_exons:1133260-1135431_segs:1-2172	Annotated	Yes
rna1286_gene=SWR1_CDS=1-4545_loc:NC_001136.10|1135932-1140476|+_exons:1135932-1140476_segs:1-4545	Annotated	Yes
rna1287_gene=MSN5_CDS=1-3675_loc:NC_001136.10|1141168-1144842|+_exons:1141168-1144842_segs:1-3675	Annotated	Yes
rna1288_gene=MRX8_CDS=1-945_loc:NC_001136.10|1145092-1146036|+_exons:1145092-1146036_segs:1-945	Annotated	Yes
rna1289_gene=MRPS28_CDS=1-861_loc:NC_001136.10|1146319-1147179|+_exons:1146319-1147179_segs:1-861	Annotated	Yes
rna129_gene=YBL086C_CDS=1-1401_loc:NC_001134.8|61202-62602|-_exons:61202-62602_segs:1-1401	Annotated	Yes
rna1290_gene=YDR338C_CDS=1-2088_loc:NC_001136.10|1147379-1149466|-_exons:1147379-1149466_segs:1-2088	Annotated	Yes
rna1291_gene=FCF1_CDS=1-570_loc:NC_001136.10|1149951-1150520|-_exons:1149951-1150520_segs:1-570	Annotated	Yes
rna1292_gene=gene1293_loc:NC_001136.10|1150842-1150941|-_exons:1150842-1150941_segs:1-100	Annotated	No
rna1293_gene=RRS1_CDS=1-1824_loc:NC_001136.10|1151803-1153626|-_exons:1151803-1153626_segs:1-1824	Annotated	Yes
rna1294_gene=HXT7_CDS=1-1713_loc:NC_001136.10|1154216-1155928|-_exons:1154216-1155928_segs:1-1713	Annotated	Yes
rna1295_gene=HXT6_CDS=1-1713_loc:NC_001136.10|1159608-1161320|-_exons:1159608-1161320_segs:1-1713	Annotated	Yes
rna1296_gene=HXT3_CDS=1-1704_loc:NC_001136.10|1162957-1164660|-_exons:1162957-1164660_segs:1-1704	Annotated	Yes
rna1297_gene=SVF1_CDS=1-1446_loc:NC_001136.10|1167214-1168659|-_exons:1167214-1168659_segs:1-1446	Annotated	Yes
rna1298_gene=MRP1_CDS=1-966_loc:NC_001136.10|1169178-1170143|+_exons:1169178-1170143_segs:1-966	Annotated	Yes
rna1299_gene=PAL1_CDS=1-1500_loc:NC_001136.10|1170326-1171825|-_exons:1170326-1171825_segs:1-1500	Annotated	Yes
rna13_gene=CNE1_CDS=1-1509_loc:NC_001133.9|37464-38972|+_exons:37464-38972_segs:1-1509	Annotated	Yes
rna130_gene=BOI1_CDS=1-2943_loc:NC_001134.8|63876-66818|+_exons:63876-66818_segs:1-2943	Annotated	Yes
rna1300_gene=YPS7_CDS=1-1791_loc:NC_001136.10|1172386-1174176|-_exons:1172386-1174176_segs:1-1791	Annotated	Yes
rna1301_gene=EMT1_loc:NC_001136.10|1175829-1175901|+_exons:1175829-1175901_segs:1-73	Annotated	No
rna1302_gene=ATP22_CDS=1-2055_loc:NC_001136.10|1176120-1178174|-_exons:1176120-1178174_segs:1-2055	Annotated	Yes
rna1303_gene=SBE2_CDS=1-2595_loc:NC_001136.10|1178666-1181260|+_exons:1178666-1181260_segs:1-2595	Annotated	Yes
rna1304_gene=YPQ2_CDS=1-954_loc:NC_001136.10|1181801-1182754|+_exons:1181801-1182754_segs:1-954	Annotated	Yes
rna1305_gene=TRR1_CDS=1-960_loc:NC_001136.10|1183299-1184258|+_exons:1183299-1184258_segs:1-960	Annotated	Yes
rna1306_gene=TRP4_CDS=1-1143_loc:NC_001136.10|1184747-1185889|+_exons:1184747-1185889_segs:1-1143	Annotated	Yes
rna1307_gene=SPC110_CDS=1-2835_loc:NC_001136.10|1186107-1188941|+_exons:1186107-1188941_segs:1-2835	Annotated	Yes
rna1308_gene=CNL1_CDS=1-369_loc:NC_001136.10|1189199-1189567|-_exons:1189199-1189567_segs:1-369	Annotated	Yes
rna1309_gene=GGA1_CDS=1-1674_loc:NC_001136.10|1190059-1191732|+_exons:1190059-1191732_segs:1-1674	Annotated	Yes
rna131_gene=CDC27_CDS=1-2277_loc:NC_001134.8|67169-69445|-_exons:67169-69445_segs:1-2277	Annotated	Yes
rna1310_gene=EAF1_CDS=1-2949_loc:NC_001136.10|1191936-1194884|-_exons:1191936-1194884_segs:1-2949	Annotated	Yes
rna1311_gene=BCP1_CDS=1-852_loc:NC_001136.10|1195412-1196263|-_exons:1195412-1196263_segs:1-852	Annotated	Yes
rna1312_gene=TFC6_CDS=1-2019_loc:NC_001136.10|1196679-1198697|-_exons:1196679-1198697_segs:1-2019	Annotated	Yes
rna1313_gene=ESC2_CDS=1-1371_loc:NC_001136.10|1199183-1200553|+_exons:1199183-1200553_segs:1-1371	Annotated	Yes
rna1314_gene=gene1315_loc:NC_001136.10|1201750-1201822|+_exons:1201750-1201822_segs:1-73	Annotated	No
rna1315_gene=SEM1_CDS=1-270_loc:NC_001136.10|1202128-1202397|+_exons:1202128-1202397_segs:1-270	Annotated	Yes
rna1316_gene=CDC40_CDS=1-1368_loc:NC_001136.10|1202843-1204210|-_exons:1202843-1204210_segs:1-1368	Annotated	Yes
rna1317_gene=ESF1_CDS=1-1887_loc:NC_001136.10|1204497-1206383|-_exons:1204497-1206383_segs:1-1887	Annotated	Yes
rna1318_gene=YDR365W-B_CDS=1-5269_loc:NC_001136.10|1206997-1212265|+_exons:1206997-1212265_segs:1-5269	Annotated	Yes
rna132_gene=ALG3_CDS=1-1377_loc:NC_001134.8|69751-71127|-_exons:69751-71127_segs:1-1377	Annotated	Yes
rna1320_gene=YDR366C_CDS=1-399_loc:NC_001136.10|1212438-1212836|-_exons:1212438-1212836_segs:1-399	Annotated	Yes
rna1321_gene=KEI1_CDS=1-666_loc:NC_001136.10|1212848-1213614|+_exons:1212848-1212877,1212979-1213614_segs:1-30,31-666	Annotated	Yes
rna1322_gene=YPR1_CDS=1-939_loc:NC_001136.10|1213904-1214842|+_exons:1213904-1214842_segs:1-939	Annotated	Yes
rna1323_gene=XRS2_CDS=1-2565_loc:NC_001136.10|1215016-1217580|-_exons:1215016-1217580_segs:1-2565	Annotated	Yes
rna1324_gene=DXO1_CDS=1-1329_loc:NC_001136.10|1217782-1219110|-_exons:1217782-1219110_segs:1-1329	Annotated	Yes
rna1325_gene=CTS2_CDS=1-1536_loc:NC_001136.10|1219413-1220948|+_exons:1219413-1220948_segs:1-1536	Annotated	Yes
rna1326_gene=VPS74_CDS=1-1038_loc:NC_001136.10|1221112-1222149|-_exons:1221112-1222149_segs:1-1038	Annotated	Yes
rna1327_gene=FRQ1_CDS=1-573_loc:NC_001136.10|1222759-1223331|+_exons:1222759-1223331_segs:1-573	Annotated	Yes
rna1328_gene=PHO92_CDS=1-921_loc:NC_001136.10|1223474-1224394|-_exons:1223474-1224394_segs:1-921	Annotated	Yes
rna1329_gene=WIP1_CDS=1-270_loc:NC_001136.10|1224757-1225026|+_exons:1224757-1225026_segs:1-270	Annotated	Yes
rna133_gene=YBL081W_CDS=1-1107_loc:NC_001134.8|71866-72972|+_exons:71866-72972_segs:1-1107	Annotated	Yes
rna1330_gene=BCS1_CDS=1-1371_loc:NC_001136.10|1225166-1226536|-_exons:1225166-1226536_segs:1-1371	Annotated	Yes
rna1331_gene=ARH1_CDS=1-1482_loc:NC_001136.10|1226822-1228303|+_exons:1226822-1228303_segs:1-1482	Annotated	Yes
rna1332_gene=ATP17_CDS=1-306_loc:NC_001136.10|1228611-1228916|+_exons:1228611-1228916_segs:1-306	Annotated	Yes
rna1333_gene=LSM6_CDS=1-261_loc:NC_001136.10|1229349-1229609|-_exons:1229349-1229609_segs:1-261	Annotated	Yes
rna1334_gene=RGA2_CDS=1-3030_loc:NC_001136.10|1230167-1233196|+_exons:1230167-1233196_segs:1-3030	Annotated	Yes
rna1335_gene=SDH6_CDS=1-240_loc:NC_001136.10|1233278-1233517|-_exons:1233278-1233517_segs:1-240	Annotated	Yes
rna1336_gene=ARO10_CDS=1-1908_loc:NC_001136.10|1234218-1236125|+_exons:1234218-1236125_segs:1-1908	Annotated	Yes
rna1337_gene=YRA1_CDS=1-681_loc:NC_001136.10|1236558-1238004|+_exons:1236558-1236842,1237609-1238004_segs:1-285,286-681	Annotated	Yes
rna1338_gene=YDR381C-A_CDS=1-345_loc:NC_001136.10|1238312-1238850|-_exons:1238312-1238630,1238825-1238850_segs:1-26,27-345	Annotated	Yes
rna1339_gene=RPP2B_CDS=1-333_loc:NC_001136.10|1239492-1239824|+_exons:1239492-1239824_segs:1-333	Annotated	Yes
rna134_gene=PET112_CDS=1-1626_loc:NC_001134.8|73070-74695|-_exons:73070-74695_segs:1-1626	Annotated	Yes
rna1340_gene=NKP1_CDS=1-717_loc:NC_001136.10|1239960-1240676|-_exons:1239960-1240676_segs:1-717	Annotated	Yes
rna1341_gene=ATO3_CDS=1-828_loc:NC_001136.10|1241204-1242031|-_exons:1241204-1242031_segs:1-828	Annotated	Yes
rna1342_gene=EFT2_CDS=1-2529_loc:NC_001136.10|1243230-1245758|+_exons:1243230-1245758_segs:1-2529	Annotated	Yes
rna1343_gene=MUS81_CDS=1-1899_loc:NC_001136.10|1246084-1247982|+_exons:1246084-1247982_segs:1-1899	Annotated	Yes
rna1344_gene=YDR387C_CDS=1-1668_loc:NC_001136.10|1248154-1249821|-_exons:1248154-1249821_segs:1-1668	Annotated	Yes
rna1345_gene=RVS167_CDS=1-1449_loc:NC_001136.10|1250186-1251634|+_exons:1250186-1251634_segs:1-1449	Annotated	Yes
rna1346_gene=SAC7_CDS=1-1965_loc:NC_001136.10|1252537-1254501|+_exons:1252537-1254501_segs:1-1965	Annotated	Yes
rna1347_gene=UBA2_CDS=1-1911_loc:NC_001136.10|1254937-1256847|-_exons:1254937-1256847_segs:1-1911	Annotated	Yes
rna1348_gene=SUF3_loc:NC_001136.10|1257008-1257079|-_exons:1257008-1257079_segs:1-72	Annotated	No
rna1349_gene=YDR391C_CDS=1-699_loc:NC_001136.10|1257358-1258056|-_exons:1257358-1258056_segs:1-699	Annotated	Yes
rna135_gene=NUP170_CDS=1-4509_loc:NC_001134.8|75259-79767|+_exons:75259-79767_segs:1-4509	Annotated	Yes
rna1350_gene=SPT3_CDS=1-1014_loc:NC_001136.10|1258696-1259709|+_exons:1258696-1259709_segs:1-1014	Annotated	Yes
rna1351_gene=SHE9_CDS=1-1371_loc:NC_001136.10|1259901-1261271|+_exons:1259901-1261271_segs:1-1371	Annotated	Yes
rna1352_gene=RPT3_CDS=1-1287_loc:NC_001136.10|1261681-1262967|+_exons:1261681-1262967_segs:1-1287	Annotated	Yes
rna1353_gene=SXM1_CDS=1-2835_loc:NC_001136.10|1263324-1266158|+_exons:1263324-1266158_segs:1-2835	Annotated	Yes
rna1354_gene=NCB2_CDS=1-441_loc:NC_001136.10|1266366-1266898|-_exons:1266366-1266769,1266862-1266898_segs:1-37,38-441	Annotated	Yes
rna1355_gene=UTP5_CDS=1-1932_loc:NC_001136.10|1267471-1269402|+_exons:1267471-1269402_segs:1-1932	Annotated	Yes
rna1356_gene=HPT1_CDS=1-666_loc:NC_001136.10|1270068-1270733|+_exons:1270068-1270733_segs:1-666	Annotated	Yes
rna1357_gene=URH1_CDS=1-1023_loc:NC_001136.10|1271063-1272085|+_exons:1271063-1272085_segs:1-1023	Annotated	Yes
rna1358_gene=DIT2_CDS=1-1470_loc:NC_001136.10|1272234-1273703|-_exons:1272234-1273703_segs:1-1470	Annotated	Yes
rna1359_gene=DIT1_CDS=1-1611_loc:NC_001136.10|1274602-1276212|+_exons:1274602-1276212_segs:1-1611	Annotated	Yes
rna136_gene=ATG8_CDS=1-354_loc:NC_001134.8|80378-80731|-_exons:80378-80731_segs:1-354	Annotated	Yes
rna1360_gene=RPB7_CDS=1-516_loc:NC_001136.10|1276654-1277169|-_exons:1276654-1277169_segs:1-516	Annotated	Yes
rna1361_gene=MRP20_CDS=1-792_loc:NC_001136.10|1277646-1278437|+_exons:1277646-1278437_segs:1-792	Annotated	Yes
rna1362_gene=PDR15_CDS=1-4590_loc:NC_001136.10|1279210-1283799|+_exons:1279210-1283799_segs:1-4590	Annotated	Yes
rna1363_gene=TRS120_CDS=1-3870_loc:NC_001136.10|1284069-1287938|-_exons:1284069-1287938_segs:1-3870	Annotated	Yes
rna1364_gene=ADE8_CDS=1-645_loc:NC_001136.10|1288215-1288859|-_exons:1288215-1288859_segs:1-645	Annotated	Yes
rna1365_gene=SIZ1_CDS=1-2715_loc:NC_001136.10|1289406-1292120|+_exons:1289406-1292120_segs:1-2715	Annotated	Yes
rna1366_gene=STE14_CDS=1-720_loc:NC_001136.10|1292372-1293091|-_exons:1292372-1293091_segs:1-720	Annotated	Yes
rna1367_gene=DFM1_CDS=1-1026_loc:NC_001136.10|1293369-1294394|-_exons:1293369-1294394_segs:1-1026	Annotated	Yes
rna1368_gene=RRP17_CDS=1-708_loc:NC_001136.10|1294693-1295400|+_exons:1294693-1295400_segs:1-708	Annotated	Yes
rna1369_gene=ERD1_CDS=1-1089_loc:NC_001136.10|1295598-1296686|-_exons:1295598-1296686_segs:1-1089	Annotated	Yes
rna137_gene=ILS1_CDS=1-3219_loc:NC_001134.8|81043-84261|-_exons:81043-84261_segs:1-3219	Annotated	Yes
rna1370_gene=YDR415C_CDS=1-1125_loc:NC_001136.10|1297037-1298161|-_exons:1297037-1298161_segs:1-1125	Annotated	Yes
rna1371_gene=SYF1_CDS=1-2580_loc:NC_001136.10|1298432-1301011|+_exons:1298432-1301011_segs:1-2580	Annotated	Yes
rna1372_gene=RPL12B_CDS=1-498_loc:NC_001136.10|1301616-1302113|+_exons:1301616-1302113_segs:1-498	Annotated	Yes
rna1373_gene=RAD30_CDS=1-1899_loc:NC_001136.10|1303174-1305072|+_exons:1303174-1305072_segs:1-1899	Annotated	Yes
rna1374_gene=gene1375_loc:NC_001136.10|1305630-1305712|+_exons:1305630-1305712_segs:1-83	Annotated	No
rna1375_gene=HKR1_CDS=1-5409_loc:NC_001136.10|1306267-1311675|+_exons:1306267-1311675_segs:1-5409	Annotated	Yes
rna1376_gene=ARO80_CDS=1-2853_loc:NC_001136.10|1312040-1314892|+_exons:1312040-1314892_segs:1-2853	Annotated	Yes
rna1377_gene=SIP1_CDS=1-2448_loc:NC_001136.10|1315326-1317773|-_exons:1315326-1317773_segs:1-2448	Annotated	Yes
rna1378_gene=CAD1_CDS=1-1230_loc:NC_001136.10|1318046-1319275|-_exons:1318046-1319275_segs:1-1230	Annotated	Yes
rna1379_gene=DYN2_CDS=1-279_loc:NC_001136.10|1319387-1319841|-_exons:1319387-1319617,1319698-1319720,1319817-1319841_segs:1-25,26-48,49-279	Annotated	Yes
rna138_gene=SSA3_CDS=1-1950_loc:NC_001134.8|84499-86448|-_exons:84499-86448_segs:1-1950	Annotated	Yes
rna1380_gene=SNX41_CDS=1-1878_loc:NC_001136.10|1320064-1321941|+_exons:1320064-1321941_segs:1-1878	Annotated	Yes
rna1381_gene=RPN9_CDS=1-1182_loc:NC_001136.10|1322205-1323386|+_exons:1322205-1323386_segs:1-1182	Annotated	Yes
rna1382_gene=BNA7_CDS=1-786_loc:NC_001136.10|1323454-1324239|-_exons:1323454-1324239_segs:1-786	Annotated	Yes
rna1383_gene=TIF35_CDS=1-825_loc:NC_001136.10|1324477-1325301|-_exons:1324477-1325301_segs:1-825	Annotated	Yes
rna1384_gene=CYM1_CDS=1-2970_loc:NC_001136.10|1325501-1328470|-_exons:1325501-1328470_segs:1-2970	Annotated	Yes
rna1385_gene=NPL3_CDS=1-1245_loc:NC_001136.10|1328783-1330027|+_exons:1328783-1330027_segs:1-1245	Annotated	Yes
rna1386_gene=GPI17_CDS=1-1605_loc:NC_001136.10|1331237-1332841|+_exons:1331237-1332841_segs:1-1605	Annotated	Yes
rna1387_gene=PPM1_CDS=1-987_loc:NC_001136.10|1332983-1333969|-_exons:1332983-1333969_segs:1-987	Annotated	Yes
rna1388_gene=PPZ2_CDS=1-2133_loc:NC_001136.10|1334821-1336953|+_exons:1334821-1336953_segs:1-2133	Annotated	Yes
rna1389_gene=GPI19_CDS=1-423_loc:NC_001136.10|1337352-1337774|+_exons:1337352-1337774_segs:1-423	Annotated	Yes
rna139_gene=AAR2_CDS=1-1068_loc:NC_001134.8|86722-87789|-_exons:86722-87789_segs:1-1068	Annotated	Yes
rna1390_gene=THI74_CDS=1-1113_loc:NC_001136.10|1338274-1339386|+_exons:1338274-1339386_segs:1-1113	Annotated	Yes
rna1391_gene=LRS4_CDS=1-1044_loc:NC_001136.10|1339676-1340719|+_exons:1339676-1340719_segs:1-1044	Annotated	Yes
rna1392_gene=DOT1_CDS=1-1749_loc:NC_001136.10|1342493-1344241|+_exons:1342493-1344241_segs:1-1749	Annotated	Yes
rna1393_gene=APT2_CDS=1-546_loc:NC_001136.10|1344517-1345062|-_exons:1344517-1345062_segs:1-546	Annotated	Yes
rna1394_gene=SSN2_CDS=1-4263_loc:NC_001136.10|1345676-1349938|-_exons:1345676-1349938_segs:1-4263	Annotated	Yes
rna1395_gene=YDR444W_CDS=1-2064_loc:NC_001136.10|1350290-1352353|+_exons:1350290-1352353_segs:1-2064	Annotated	Yes
rna1396_gene=gene1397_loc:NC_001136.10|1352466-1352538|-_exons:1352466-1352538_segs:1-73	Annotated	No
rna1397_gene=ECM11_CDS=1-909_loc:NC_001136.10|1353725-1354633|+_exons:1353725-1354633_segs:1-909	Annotated	Yes
rna1398_gene=RPS17B_CDS=1-411_loc:NC_001136.10|1354829-1355553|-_exons:1354829-1355236,1355551-1355553_segs:1-3,4-411	Annotated	Yes
rna1399_gene=ADA2_CDS=1-1305_loc:NC_001136.10|1356065-1357369|+_exons:1356065-1357369_segs:1-1305	Annotated	Yes
rna14_gene=GPB2_CDS=1-2643_loc:NC_001133.9|39259-41901|+_exons:39259-41901_segs:1-2643	Annotated	Yes
rna140_gene=snR56_loc:NC_001134.8|88190-88277|+_exons:88190-88277_segs:1-88	Annotated	Yes
rna1400_gene=UTP6_CDS=1-1323_loc:NC_001136.10|1357580-1358902|-_exons:1357580-1358902_segs:1-1323	Annotated	Yes
rna1401_gene=RPS18A_CDS=1-441_loc:NC_001136.10|1359923-1360798|+_exons:1359923-1359969,1360405-1360798_segs:1-47,48-441	Annotated	Yes
rna1402_gene=YHP1_CDS=1-1062_loc:NC_001136.10|1361120-1362181|-_exons:1361120-1362181_segs:1-1062	Annotated	Yes
rna1403_gene=PPN1_CDS=1-2025_loc:NC_001136.10|1362878-1364902|+_exons:1362878-1364902_segs:1-2025	Annotated	Yes
rna1404_gene=TSA2_CDS=1-591_loc:NC_001136.10|1365072-1365662|-_exons:1365072-1365662_segs:1-591	Annotated	Yes
rna1405_gene=GUK1_CDS=1-564_loc:NC_001136.10|1366264-1366827|-_exons:1366264-1366827_segs:1-564	Annotated	Yes
rna1406_gene=NHX1_CDS=1-1902_loc:NC_001136.10|1367485-1369386|+_exons:1367485-1369386_segs:1-1902	Annotated	Yes
rna1407_gene=TOM1_CDS=1-9807_loc:NC_001136.10|1369790-1379596|+_exons:1369790-1379596_segs:1-9807	Annotated	Yes
rna1408_gene=HEH2_CDS=1-1992_loc:NC_001136.10|1380055-1382046|-_exons:1380055-1382046_segs:1-1992	Annotated	Yes
rna1409_gene=PFA5_CDS=1-1125_loc:NC_001136.10|1382319-1383443|-_exons:1382319-1383443_segs:1-1125	Annotated	Yes
rna141_gene=RPS8A_CDS=1-603_loc:NC_001134.8|88523-89125|-_exons:88523-89125_segs:1-603	Annotated	Yes
rna1410_gene=TFB3_CDS=1-966_loc:NC_001136.10|1383811-1384776|+_exons:1383811-1384776_segs:1-966	Annotated	Yes
rna1411_gene=MFA1_CDS=1-111_loc:NC_001136.10|1385176-1385286|+_exons:1385176-1385286_segs:1-111	Annotated	Yes
rna1412_gene=YDR461C-A_CDS=1-243_loc:NC_001136.10|1385524-1385766|-_exons:1385524-1385766_segs:1-243	Annotated	Yes
rna1413_gene=MRPL28_CDS=1-444_loc:NC_001136.10|1386073-1386516|+_exons:1386073-1386516_segs:1-444	Annotated	Yes
rna1414_gene=STP1_CDS=1-1560_loc:NC_001136.10|1386816-1388375|+_exons:1386816-1388375_segs:1-1560	Annotated	Yes
rna1415_gene=SPP41_CDS=1-4308_loc:NC_001136.10|1388872-1393179|+_exons:1388872-1393179_segs:1-4308	Annotated	Yes
rna1416_gene=RMT2_CDS=1-1239_loc:NC_001136.10|1393336-1394574|-_exons:1393336-1394574_segs:1-1239	Annotated	Yes
rna1417_gene=PKH3_CDS=1-2697_loc:NC_001136.10|1395121-1397817|+_exons:1395121-1397817_segs:1-2697	Annotated	Yes
rna1418_gene=TLG1_CDS=1-675_loc:NC_001136.10|1398026-1398700|-_exons:1398026-1398700_segs:1-675	Annotated	Yes
rna1419_gene=SDC1_CDS=1-528_loc:NC_001136.10|1399015-1399542|+_exons:1399015-1399542_segs:1-528	Annotated	Yes
rna142_gene=YBL071C-B_CDS=1-99_loc:NC_001134.8|89458-89556|-_exons:89458-89556_segs:1-99	Annotated	Yes
rna1420_gene=UGO1_CDS=1-1509_loc:NC_001136.10|1399706-1401214|-_exons:1399706-1401214_segs:1-1509	Annotated	Yes
rna1421_gene=RPL27B_CDS=1-411_loc:NC_001136.10|1401770-1402564|+_exons:1401770-1401800,1402185-1402564_segs:1-31,32-411	Annotated	Yes
rna1422_gene=snR13_loc:NC_001136.10|1402919-1403042|+_exons:1402919-1403042_segs:1-124	Annotated	No
rna1423_gene=TRS31_CDS=1-852_loc:NC_001136.10|1403322-1404173|+_exons:1403322-1404173_segs:1-852	Annotated	Yes
rna1424_gene=PRP3_CDS=1-1410_loc:NC_001136.10|1404445-1405854|-_exons:1404445-1405854_segs:1-1410	Annotated	Yes
rna1425_gene=JIP4_CDS=1-2631_loc:NC_001136.10|1407464-1410094|-_exons:1407464-1410094_segs:1-2631	Annotated	Yes
rna1426_gene=YDR476C_CDS=1-675_loc:NC_001136.10|1410453-1411127|-_exons:1410453-1411127_segs:1-675	Annotated	Yes
rna1427_gene=SNF1_CDS=1-1902_loc:NC_001136.10|1412373-1414274|+_exons:1412373-1414274_segs:1-1902	Annotated	Yes
rna1428_gene=SNM1_CDS=1-597_loc:NC_001136.10|1414575-1415171|+_exons:1414575-1415171_segs:1-597	Annotated	Yes
rna1429_gene=PEX29_CDS=1-1665_loc:NC_001136.10|1415210-1416874|-_exons:1415210-1416874_segs:1-1665	Annotated	Yes
rna143_gene=KTI11_CDS=1-249_loc:NC_001134.8|89978-90226|+_exons:89978-90226_segs:1-249	Annotated	Yes
rna1430_gene=DIG2_CDS=1-972_loc:NC_001136.10|1417399-1418370|+_exons:1417399-1418370_segs:1-972	Annotated	Yes
rna1431_gene=PHO8_CDS=1-1701_loc:NC_001136.10|1418550-1420250|-_exons:1418550-1420250_segs:1-1701	Annotated	Yes
rna1432_gene=CWC21_CDS=1-408_loc:NC_001136.10|1420431-1420838|-_exons:1420431-1420838_segs:1-408	Annotated	Yes
rna1433_gene=KRE2_CDS=1-1329_loc:NC_001136.10|1421157-1422485|+_exons:1421157-1422485_segs:1-1329	Annotated	Yes
rna1434_gene=VPS52_CDS=1-1926_loc:NC_001136.10|1422763-1424688|+_exons:1422763-1424688_segs:1-1926	Annotated	Yes
rna1435_gene=VPS72_CDS=1-2388_loc:NC_001136.10|1424820-1427207|-_exons:1424820-1427207_segs:1-2388	Annotated	Yes
rna1436_gene=VPS60_CDS=1-690_loc:NC_001136.10|1427431-1428120|-_exons:1427431-1428120_segs:1-690	Annotated	Yes
rna1437_gene=RIB3_CDS=1-627_loc:NC_001136.10|1428354-1428980|-_exons:1428354-1428980_segs:1-627	Annotated	Yes
rna1438_gene=PAC11_CDS=1-1602_loc:NC_001136.10|1429188-1430789|-_exons:1429188-1430789_segs:1-1602	Annotated	Yes
rna1439_gene=SLD5_CDS=1-885_loc:NC_001136.10|1431012-1431896|+_exons:1431012-1431896_segs:1-885	Annotated	Yes
rna144_gene=AST1_CDS=1-1290_loc:NC_001134.8|90741-92030|+_exons:90741-92030_segs:1-1290	Annotated	Yes
rna1440_gene=PKH1_CDS=1-2301_loc:NC_001136.10|1431968-1434268|-_exons:1431968-1434268_segs:1-2301	Annotated	Yes
rna1441_gene=IZH1_CDS=1-951_loc:NC_001136.10|1434924-1435874|+_exons:1434924-1435874_segs:1-951	Annotated	Yes
rna1442_gene=MZM1_CDS=1-372_loc:NC_001136.10|1436217-1436588|+_exons:1436217-1436588_segs:1-372	Annotated	Yes
rna1443_gene=RSM28_CDS=1-1086_loc:NC_001136.10|1436930-1438015|+_exons:1436930-1438015_segs:1-1086	Annotated	Yes
rna1444_gene=VPS3_CDS=1-3036_loc:NC_001136.10|1438115-1441150|-_exons:1438115-1441150_segs:1-3036	Annotated	Yes
rna1445_gene=PUF6_CDS=1-1971_loc:NC_001136.10|1441433-1443403|-_exons:1441433-1443403_segs:1-1971	Annotated	Yes
rna1446_gene=ITR1_CDS=1-1755_loc:NC_001136.10|1443713-1445467|-_exons:1443713-1445467_segs:1-1755	Annotated	Yes
rna1447_gene=SEC20_CDS=1-1152_loc:NC_001136.10|1445843-1446994|-_exons:1445843-1446994_segs:1-1152	Annotated	Yes
rna1448_gene=LCD1_CDS=1-2244_loc:NC_001136.10|1447830-1450073|+_exons:1447830-1450073_segs:1-2244	Annotated	Yes
rna1449_gene=RPL37B_CDS=1-267_loc:NC_001136.10|1450198-1450853|-_exons:1450198-1450457,1450847-1450853_segs:1-7,8-267	Annotated	Yes
rna145_gene=PRS4_CDS=1-981_loc:NC_001134.8|92414-93394|+_exons:92414-93394_segs:1-981	Annotated	Yes
rna1450_gene=PLM2_CDS=1-1566_loc:NC_001136.10|1451353-1452918|+_exons:1451353-1452918_segs:1-1566	Annotated	Yes
rna1451_gene=SAM2_CDS=1-1155_loc:NC_001136.10|1453310-1454464|-_exons:1453310-1454464_segs:1-1155	Annotated	Yes
rna1452_gene=LPP1_CDS=1-825_loc:NC_001136.10|1455042-1455866|-_exons:1455042-1455866_segs:1-825	Annotated	Yes
rna1453_gene=SPG3_CDS=1-384_loc:NC_001136.10|1456311-1456694|-_exons:1456311-1456694_segs:1-384	Annotated	Yes
rna1454_gene=PSP1_CDS=1-2526_loc:NC_001136.10|1456695-1459220|-_exons:1456695-1459220_segs:1-2526	Annotated	Yes
rna1455_gene=GMC1_CDS=1-1827_loc:NC_001136.10|1459728-1461554|-_exons:1459728-1461554_segs:1-1827	Annotated	Yes
rna1456_gene=gene1457_loc:NC_001136.10|1461715-1461829|-_exons:1461715-1461758,1461792-1461829_segs:1-38,39-82	Annotated	No
rna1457_gene=GIN4_CDS=1-3429_loc:NC_001136.10|1462358-1465786|-_exons:1462358-1465786_segs:1-3429	Annotated	Yes
rna1458_gene=GNP1_CDS=1-1992_loc:NC_001136.10|1466453-1468444|-_exons:1466453-1468444_segs:1-1992	Annotated	Yes
rna1459_gene=SMT3_CDS=1-306_loc:NC_001136.10|1469400-1469705|+_exons:1469400-1469705_segs:1-306	Annotated	Yes
rna146_gene=UBP13_CDS=1-2244_loc:NC_001134.8|93639-95882|-_exons:93639-95882_segs:1-2244	Annotated	Yes
rna1460_gene=SDH7_CDS=1-402_loc:NC_001136.10|1470017-1470418|+_exons:1470017-1470418_segs:1-402	Annotated	Yes
rna1461_gene=EMI1_CDS=1-564_loc:NC_001136.10|1470500-1471063|-_exons:1470500-1471063_segs:1-564	Annotated	Yes
rna1462_gene=GRX2_CDS=1-432_loc:NC_001136.10|1471017-1471448|+_exons:1471017-1471448_segs:1-432	Annotated	Yes
rna1463_gene=YDR514C_CDS=1-1452_loc:NC_001136.10|1471548-1472999|-_exons:1471548-1472999_segs:1-1452	Annotated	Yes
rna1464_gene=SLF1_CDS=1-1344_loc:NC_001136.10|1473429-1474772|+_exons:1473429-1474772_segs:1-1344	Annotated	Yes
rna1465_gene=EMI2_CDS=1-1503_loc:NC_001136.10|1474974-1476476|-_exons:1474974-1476476_segs:1-1503	Annotated	Yes
rna1466_gene=GRH1_CDS=1-1119_loc:NC_001136.10|1477239-1478357|+_exons:1477239-1478357_segs:1-1119	Annotated	Yes
rna1467_gene=EUG1_CDS=1-1554_loc:NC_001136.10|1478608-1480161|+_exons:1478608-1480161_segs:1-1554	Annotated	Yes
rna1468_gene=FPR2_CDS=1-408_loc:NC_001136.10|1480425-1480832|+_exons:1480425-1480832_segs:1-408	Annotated	Yes
rna1469_gene=URC2_CDS=1-2319_loc:NC_001136.10|1481085-1483403|-_exons:1481085-1483403_segs:1-2319	Annotated	Yes
rna147_gene=SEF1_CDS=1-3447_loc:NC_001134.8|96669-100115|-_exons:96669-100115_segs:1-3447	Annotated	Yes
rna1470_gene=SPS2_CDS=1-1509_loc:NC_001136.10|1483795-1485303|-_exons:1483795-1485303_segs:1-1509	Annotated	Yes
rna1471_gene=SPS1_CDS=1-1473_loc:NC_001136.10|1485566-1487038|-_exons:1485566-1487038_segs:1-1473	Annotated	Yes
rna1472_gene=AGE1_CDS=1-1449_loc:NC_001136.10|1487542-1488990|-_exons:1487542-1488990_segs:1-1449	Annotated	Yes
rna1473_gene=YDR524W-A_CDS=1-90_loc:NC_001136.10|1489403-1489492|+_exons:1489403-1489492_segs:1-90	Annotated	Yes
rna1474_gene=YDR524C-B_CDS=1-201_loc:NC_001136.10|1489598-1489798|-_exons:1489598-1489798_segs:1-201	Annotated	Yes
rna1475_gene=SNA2_CDS=1-240_loc:NC_001136.10|1490596-1490835|+_exons:1490596-1490835_segs:1-240	Annotated	Yes
rna1476_gene=RBA50_CDS=1-1320_loc:NC_001136.10|1491094-1492413|+_exons:1491094-1492413_segs:1-1320	Annotated	Yes
rna1477_gene=snR84_loc:NC_001136.10|1492477-1493026|-_exons:1492477-1493026_segs:1-550	Annotated	No
rna1478_gene=HLR1_CDS=1-1272_loc:NC_001136.10|1494586-1495857|+_exons:1494586-1495857_segs:1-1272	Annotated	Yes
rna1479_gene=QCR7_CDS=1-384_loc:NC_001136.10|1496165-1496548|-_exons:1496165-1496548_segs:1-384	Annotated	Yes
rna148_gene=PRX1_CDS=1-786_loc:NC_001134.8|100371-101156|-_exons:100371-101156_segs:1-786	Annotated	Yes
rna1480_gene=APA2_CDS=1-978_loc:NC_001136.10|1496791-1497768|-_exons:1496791-1497768_segs:1-978	Annotated	Yes
rna1481_gene=CAB1_CDS=1-1104_loc:NC_001136.10|1498232-1499335|+_exons:1498232-1499335_segs:1-1104	Annotated	Yes
rna1482_gene=KRE28_CDS=1-1158_loc:NC_001136.10|1499396-1500553|-_exons:1499396-1500553_segs:1-1158	Annotated	Yes
rna1483_gene=HSP31_CDS=1-714_loc:NC_001136.10|1501447-1502160|-_exons:1501447-1502160_segs:1-714	Annotated	Yes
rna1484_gene=FIT1_CDS=1-1587_loc:NC_001136.10|1503314-1504900|-_exons:1503314-1504900_segs:1-1587	Annotated	Yes
rna1485_gene=STL1_CDS=1-1710_loc:NC_001136.10|1508005-1509714|+_exons:1508005-1509714_segs:1-1710	Annotated	Yes
rna1486_gene=PAD1_CDS=1-729_loc:NC_001136.10|1510902-1511630|+_exons:1510902-1511630_segs:1-729	Annotated	Yes
rna1487_gene=FDC1_CDS=1-1512_loc:NC_001136.10|1512094-1513605|+_exons:1512094-1513605_segs:1-1512	Annotated	Yes
rna1488_gene=IRC4_CDS=1-540_loc:NC_001136.10|1517136-1517675|-_exons:1517136-1517675_segs:1-540	Annotated	Yes
rna1489_gene=YDR541C_CDS=1-1035_loc:NC_001136.10|1519664-1520698|-_exons:1519664-1520698_segs:1-1035	Annotated	Yes
rna149_gene=KIP1_CDS=1-3336_loc:NC_001134.8|101886-105221|+_exons:101886-105221_segs:1-3336	Annotated	Yes
rna1490_gene=PAU10_CDS=1-363_loc:NC_001136.10|1523249-1523611|+_exons:1523249-1523611_segs:1-363	Annotated	Yes
rna1491_gene=YRF1-1_CDS=1-5391_loc:NC_001136.10|1526321-1531711|+_exons:1526321-1531711_segs:1-5391	Annotated	Yes
rna1492_gene=YEL077C_CDS=1-3834_loc:NC_001137.3|264-4097|-_exons:264-4097_segs:1-3834	Annotated	Yes
rna1493_gene=YEL076C-A_CDS=1-651_loc:NC_001137.3|4185-5114|-_exons:4185-4322,4602-5114_segs:1-513,514-651	Annotated	Yes
rna1494_gene=YEL076C_CDS=1-651_loc:NC_001137.3|4464-5114|-_exons:4464-5114_segs:1-651	Annotated	Yes
rna1495_gene=YEL075C_CDS=1-369_loc:NC_001137.3|5345-5713|-_exons:5345-5713_segs:1-369	Annotated	Yes
rna1496_gene=YEL073C_CDS=1-324_loc:NC_001137.3|7230-7553|-_exons:7230-7553_segs:1-324	Annotated	Yes
rna1497_gene=RMD6_CDS=1-696_loc:NC_001137.3|13720-14415|+_exons:13720-14415_segs:1-696	Annotated	Yes
rna1498_gene=DLD3_CDS=1-1491_loc:NC_001137.3|16355-17845|+_exons:16355-17845_segs:1-1491	Annotated	Yes
rna1499_gene=DSF1_CDS=1-1509_loc:NC_001137.3|19589-21097|+_exons:19589-21097_segs:1-1509	Annotated	Yes
rna15_gene=PEX22_CDS=1-543_loc:NC_001133.9|42177-42719|+_exons:42177-42719_segs:1-543	Annotated	Yes
rna150_gene=SKT5_CDS=1-2091_loc:NC_001134.8|105316-107406|-_exons:105316-107406_segs:1-2091	Annotated	Yes
rna1500_gene=HXT13_CDS=1-1695_loc:NC_001137.3|21537-23231|-_exons:21537-23231_segs:1-1695	Annotated	Yes
rna1501_gene=YEL068C_CDS=1-333_loc:NC_001137.3|25646-25978|-_exons:25646-25978_segs:1-333	Annotated	Yes
rna1502_gene=YEL067C_CDS=1-588_loc:NC_001137.3|26189-26776|-_exons:26189-26776_segs:1-588	Annotated	Yes
rna1503_gene=HPA3_CDS=1-540_loc:NC_001137.3|26667-27206|+_exons:26667-27206_segs:1-540	Annotated	Yes
rna1504_gene=SIT1_CDS=1-1887_loc:NC_001137.3|27657-29543|+_exons:27657-29543_segs:1-1887	Annotated	Yes
rna1505_gene=AVT2_CDS=1-1443_loc:NC_001137.3|29797-31239|-_exons:29797-31239_segs:1-1443	Annotated	Yes
rna1506_gene=CAN1_CDS=1-1773_loc:NC_001137.3|31694-33466|-_exons:31694-33466_segs:1-1773	Annotated	Yes
rna1507_gene=NPR2_CDS=1-1848_loc:NC_001137.3|34407-36254|+_exons:34407-36254_segs:1-1848	Annotated	Yes
rna1508_gene=CIN8_CDS=1-3003_loc:NC_001137.3|36535-39537|-_exons:36535-39537_segs:1-3003	Annotated	Yes
rna1509_gene=PRB1_CDS=1-1908_loc:NC_001137.3|40046-41953|-_exons:40046-41953_segs:1-1908	Annotated	Yes
rna151_gene=YEL1_CDS=1-2064_loc:NC_001134.8|107932-109995|+_exons:107932-109995_segs:1-2064	Annotated	Yes
rna1510_gene=SOM1_CDS=1-225_loc:NC_001137.3|42400-42624|-_exons:42400-42624_segs:1-225	Annotated	Yes
rna1511_gene=PCM1_CDS=1-1674_loc:NC_001137.3|43252-44925|+_exons:43252-44925_segs:1-1674	Annotated	Yes
rna1512_gene=SDD1_CDS=1-702_loc:NC_001137.3|45020-45721|-_exons:45020-45721_segs:1-702	Annotated	Yes
rna1513_gene=HAT2_CDS=1-1206_loc:NC_001137.3|47168-48373|+_exons:47168-48373_segs:1-1206	Annotated	Yes
rna1514_gene=POL5_CDS=1-3069_loc:NC_001137.3|48471-51539|-_exons:48471-51539_segs:1-3069	Annotated	Yes
rna1515_gene=snR80_loc:NC_001137.3|52150-52320|-_exons:52150-52320_segs:1-171	Annotated	No
rna1516_gene=RPL12A_CDS=1-498_loc:NC_001137.3|52721-53218|-_exons:52721-53218_segs:1-498	Annotated	Yes
rna1517_gene=MAK10_CDS=1-2202_loc:NC_001137.3|53901-56102|-_exons:53901-56102_segs:1-2202	Annotated	Yes
rna1518_gene=AFG1_CDS=1-1530_loc:NC_001137.3|56571-58100|+_exons:56571-58100_segs:1-1530	Annotated	Yes
rna1519_gene=VMA8_CDS=1-771_loc:NC_001137.3|58378-59148|+_exons:58378-59148_segs:1-771	Annotated	Yes
rna152_gene=CMC2_CDS=1-330_loc:NC_001134.8|110125-110539|-_exons:110125-110420,110506-110539_segs:1-34,35-330	Annotated	Yes
rna1520_gene=RML2_CDS=1-1182_loc:NC_001137.3|59670-60851|-_exons:59670-60851_segs:1-1182	Annotated	Yes
rna1521_gene=snR67_loc:NC_001137.3|61352-61433|+_exons:61352-61433_segs:1-82	Annotated	Yes
rna1522_gene=snR53_loc:NC_001137.3|61699-61789|+_exons:61699-61789_segs:1-91	Annotated	No
rna1523_gene=gene1524_loc:NC_001137.3|61890-61960|-_exons:61890-61960_segs:1-71	Annotated	No
rna1524_gene=PAU2_CDS=1-363_loc:NC_001137.3|63728-64090|+_exons:63728-64090_segs:1-363	Annotated	Yes
rna1525_gene=TCA17_CDS=1-459_loc:NC_001137.3|64709-65167|-_exons:64709-65167_segs:1-459	Annotated	Yes
rna1526_gene=FRD1_CDS=1-1413_loc:NC_001137.3|65385-66797|-_exons:65385-66797_segs:1-1413	Annotated	Yes
rna1527_gene=GLY1_CDS=1-1164_loc:NC_001137.3|67629-68792|-_exons:67629-68792_segs:1-1164	Annotated	Yes
rna1528_gene=IES6_CDS=1-501_loc:NC_001137.3|69757-70257|+_exons:69757-70257_segs:1-501	Annotated	Yes
rna1529_gene=YEL043W_CDS=1-2871_loc:NC_001137.3|70478-73348|+_exons:70478-73348_segs:1-2871	Annotated	Yes
rna153_gene=YBL059W_CDS=1-582_loc:NC_001134.8|110594-111244|+_exons:110594-110879,110949-111244_segs:1-286,287-582	Annotated	Yes
rna1530_gene=GDA1_CDS=1-1557_loc:NC_001137.3|73771-75327|+_exons:73771-75327_segs:1-1557	Annotated	Yes
rna1531_gene=YEF1_CDS=1-1488_loc:NC_001137.3|75944-77431|+_exons:75944-77431_segs:1-1488	Annotated	Yes
rna1532_gene=UTR2_CDS=1-1404_loc:NC_001137.3|78053-79456|+_exons:78053-79456_segs:1-1404	Annotated	Yes
rna1533_gene=CYC7_CDS=1-342_loc:NC_001137.3|79636-79977|-_exons:79636-79977_segs:1-342	Annotated	Yes
rna1534_gene=UTR4_CDS=1-684_loc:NC_001137.3|80462-81145|+_exons:80462-81145_segs:1-684	Annotated	Yes
rna1535_gene=RAD23_CDS=1-1197_loc:NC_001137.3|81407-82603|-_exons:81407-82603_segs:1-1197	Annotated	Yes
rna1536_gene=ANP1_CDS=1-1503_loc:NC_001137.3|83050-84552|-_exons:83050-84552_segs:1-1503	Annotated	Yes
rna1537_gene=UTR5_CDS=1-501_loc:NC_001137.3|85045-85545|-_exons:85045-85545_segs:1-501	Annotated	Yes
rna1538_gene=HYP2_CDS=1-474_loc:NC_001137.3|85676-86149|+_exons:85676-86149_segs:1-474	Annotated	Yes
rna1539_gene=MTC7_CDS=1-420_loc:NC_001137.3|86179-86598|+_exons:86179-86598_segs:1-420	Annotated	Yes
rna154_gene=SHP1_CDS=1-1272_loc:NC_001134.8|111437-112708|+_exons:111437-112708_segs:1-1272	Annotated	Yes
rna1540_gene=gene1541_loc:NC_001137.3|86604-86685|+_exons:86604-86685_segs:1-82	Annotated	No
rna1541_gene=MCM3_CDS=1-2916_loc:NC_001137.3|86937-89852|+_exons:86937-89852_segs:1-2916	Annotated	Yes
rna1542_gene=SPF1_CDS=1-3648_loc:NC_001137.3|90258-93905|+_exons:90258-93905_segs:1-3648	Annotated	Yes
rna1543_gene=ECM10_CDS=1-1935_loc:NC_001137.3|94644-96578|+_exons:94644-96578_segs:1-1935	Annotated	Yes
rna1544_gene=BUD16_CDS=1-939_loc:NC_001137.3|96858-97796|-_exons:96858-97796_segs:1-939	Annotated	Yes
rna1545_gene=IMT4_loc:NC_001137.3|100133-100204|+_exons:100133-100204_segs:1-72	Annotated	No
rna1546_gene=VMA3_CDS=1-483_loc:NC_001137.3|100769-101251|+_exons:100769-101251_segs:1-483	Annotated	Yes
rna1547_gene=SNU13_CDS=1-381_loc:NC_001137.3|101943-102323|+_exons:101943-102323_segs:1-381	Annotated	Yes
rna1548_gene=YEL025C_CDS=1-3567_loc:NC_001137.3|102581-106147|-_exons:102581-106147_segs:1-3567	Annotated	Yes
rna1549_gene=RIP1_CDS=1-648_loc:NC_001137.3|107260-107907|+_exons:107260-107907_segs:1-648	Annotated	Yes
rna155_gene=PTH2_CDS=1-627_loc:NC_001134.8|112801-113427|-_exons:112801-113427_segs:1-627	Annotated	Yes
rna1550_gene=YEL023C_CDS=1-2049_loc:NC_001137.3|108504-110552|-_exons:108504-110552_segs:1-2049	Annotated	Yes
rna1551_gene=GEA2_CDS=1-4380_loc:NC_001137.3|111421-115800|+_exons:111421-115800_segs:1-4380	Annotated	Yes
rna1552_gene=URA3_CDS=1-804_loc:NC_001137.3|116167-116970|+_exons:116167-116970_segs:1-804	Annotated	Yes
rna1553_gene=TIM9_CDS=1-264_loc:NC_001137.3|117211-117474|+_exons:117211-117474_segs:1-264	Annotated	Yes
rna1554_gene=RPR1_loc:NC_001137.3|117667-118035|-_exons:117667-118035_segs:1-369	Annotated	No
rna1555_gene=YEL020C_CDS=1-1683_loc:NC_001137.3|118617-120299|-_exons:118617-120299_segs:1-1683	Annotated	Yes
rna1556_gene=MMS21_CDS=1-804_loc:NC_001137.3|120498-121301|-_exons:120498-121301_segs:1-804	Annotated	Yes
rna1557_gene=EAF5_CDS=1-840_loc:NC_001137.3|121471-122310|+_exons:121471-122310_segs:1-840	Annotated	Yes
rna1558_gene=PMP2_CDS=1-132_loc:NC_001137.3|122798-122929|-_exons:122798-122929_segs:1-132	Annotated	Yes
rna1559_gene=GTT3_CDS=1-1014_loc:NC_001137.3|123657-124670|+_exons:123657-124670_segs:1-1014	Annotated	Yes
rna156_gene=PTC3_CDS=1-1407_loc:NC_001134.8|113762-115168|+_exons:113762-115168_segs:1-1407	Annotated	Yes
rna1560_gene=NPP2_CDS=1-1482_loc:NC_001137.3|124737-126218|-_exons:124737-126218_segs:1-1482	Annotated	Yes
rna1561_gene=EDC3_CDS=1-1656_loc:NC_001137.3|126629-128284|+_exons:126629-128284_segs:1-1656	Annotated	Yes
rna1562_gene=VAC8_CDS=1-1737_loc:NC_001137.3|128825-130561|+_exons:128825-130561_segs:1-1737	Annotated	Yes
rna1563_gene=gene1564_loc:NC_001137.3|131082-131153|-_exons:131082-131153_segs:1-72	Annotated	No
rna1564_gene=UBC8_CDS=1-657_loc:NC_001137.3|131772-132551|+_exons:131772-131776,131900-132551_segs:1-5,6-657	Annotated	Yes
rna1565_gene=GLC3_CDS=1-2115_loc:NC_001137.3|133120-135234|+_exons:133120-135234_segs:1-2115	Annotated	Yes
rna1566_gene=gene1567_loc:NC_001137.3|135425-135497|-_exons:135425-135497_segs:1-73	Annotated	No
rna1567_gene=gene1568_loc:NC_001137.3|138666-138737|+_exons:138666-138737_segs:1-72	Annotated	No
rna1568_gene=GCN4_CDS=1-846_loc:NC_001137.3|138918-139763|-_exons:138918-139763_segs:1-846	Annotated	Yes
rna1569_gene=MIT1_CDS=1-2001_loc:NC_001137.3|141892-143892|+_exons:141892-143892_segs:1-2001	Annotated	Yes
rna157_gene=YBL055C_CDS=1-1257_loc:NC_001134.8|115573-116829|-_exons:115573-116829_segs:1-1257	Annotated	Yes
rna1570_gene=YEA6_CDS=1-1008_loc:NC_001137.3|144327-145334|+_exons:144327-145334_segs:1-1008	Annotated	Yes
rna1571_gene=VAB2_CDS=1-849_loc:NC_001137.3|145907-146755|-_exons:145907-146755_segs:1-849	Annotated	Yes
rna1572_gene=YEA4_CDS=1-1029_loc:NC_001137.3|146951-147979|+_exons:146951-147979_segs:1-1029	Annotated	Yes
rna1573_gene=GIM4_CDS=1-336_loc:NC_001137.3|148176-148599|+_exons:148176-148194,148283-148599_segs:1-19,20-336	Annotated	Yes
rna1574_gene=WBP1_CDS=1-1293_loc:NC_001137.3|148722-150014|-_exons:148722-150014_segs:1-1293	Annotated	Yes
rna1575_gene=IRC22_CDS=1-678_loc:NC_001137.3|150301-150978|-_exons:150301-150978_segs:1-678	Annotated	Yes
rna1576_gene=MNN1_CDS=1-2289_loc:NC_001137.3|153520-155808|+_exons:153520-155808_segs:1-2289	Annotated	Yes
rna1577_gene=NOP16_CDS=1-696_loc:NC_001137.3|156803-157498|+_exons:156803-157498_segs:1-696	Annotated	Yes
rna1578_gene=PMI40_CDS=1-1290_loc:NC_001137.3|157736-159118|-_exons:157736-158994,159088-159118_segs:1-31,32-1290	Annotated	Yes
rna1579_gene=FMP52_CDS=1-696_loc:NC_001137.3|159580-160275|+_exons:159580-160275_segs:1-696	Annotated	Yes
rna158_gene=TOD6_CDS=1-1578_loc:NC_001134.8|117589-119166|+_exons:117589-119166_segs:1-1578	Annotated	Yes
rna1580_gene=YND1_CDS=1-1893_loc:NC_001137.3|160550-162442|+_exons:160550-162442_segs:1-1893	Annotated	Yes
rna1581_gene=NUG1_CDS=1-1563_loc:NC_001137.3|162723-164285|+_exons:162723-164285_segs:1-1563	Annotated	Yes
rna1582_gene=PAC2_CDS=1-1557_loc:NC_001137.3|164527-166083|+_exons:164527-166083_segs:1-1557	Annotated	Yes
rna1583_gene=TMA20_CDS=1-546_loc:NC_001137.3|166237-166885|-_exons:166237-166771,166875-166885_segs:1-11,12-546	Annotated	Yes
rna1584_gene=snR14_loc:NC_001137.3|167427-167586|-_exons:167427-167586_segs:1-160	Annotated	No
rna1585_gene=SEC3_CDS=1-4011_loc:NC_001137.3|167808-171818|-_exons:167808-171818_segs:1-4011	Annotated	Yes
rna1586_gene=NTF2_CDS=1-378_loc:NC_001137.3|172115-172492|+_exons:172115-172492_segs:1-378	Annotated	Yes
rna1587_gene=YER010C_CDS=1-705_loc:NC_001137.3|172634-173338|-_exons:172634-173338_segs:1-705	Annotated	Yes
rna1588_gene=TIR1_CDS=1-765_loc:NC_001137.3|175248-176012|+_exons:175248-176012_segs:1-765	Annotated	Yes
rna1589_gene=gene1590_loc:NC_001137.3|177099-177170|+_exons:177099-177170_segs:1-72	Annotated	No
rna159_gene=SAS3_CDS=1-2496_loc:NC_001134.8|119379-121874|-_exons:119379-121874_segs:1-2496	Annotated	Yes
rna1590_gene=PRE1_CDS=1-597_loc:NC_001137.3|177835-178431|+_exons:177835-178431_segs:1-597	Annotated	Yes
rna1591_gene=PRP22_CDS=1-3438_loc:NC_001137.3|178841-182278|+_exons:178841-182278_segs:1-3438	Annotated	Yes
rna1592_gene=HEM14_CDS=1-1620_loc:NC_001137.3|182600-184219|+_exons:182600-184219_segs:1-1620	Annotated	Yes
rna1593_gene=BUD25_CDS=1-462_loc:NC_001137.3|183731-184700|-_exons:183731-184169,184678-184700_segs:1-23,24-462	Annotated	Yes
rna1594_gene=FAA2_CDS=1-2235_loc:NC_001137.3|184541-186775|+_exons:184541-186775_segs:1-2235	Annotated	Yes
rna1595_gene=BIM1_CDS=1-1035_loc:NC_001137.3|188277-189311|+_exons:188277-189311_segs:1-1035	Annotated	Yes
rna1596_gene=AFG3_CDS=1-2286_loc:NC_001137.3|189503-191788|-_exons:189503-191788_segs:1-2286	Annotated	Yes
rna1597_gene=SPC25_CDS=1-666_loc:NC_001137.3|191959-192624|-_exons:191959-192624_segs:1-666	Annotated	Yes
rna1598_gene=ISC1_CDS=1-1434_loc:NC_001137.3|192797-194230|+_exons:192797-194230_segs:1-1434	Annotated	Yes
rna1599_gene=SBH2_CDS=1-267_loc:NC_001137.3|194273-194539|-_exons:194273-194539_segs:1-267	Annotated	Yes
rna16_gene=ACS1_CDS=1-2142_loc:NC_001133.9|42881-45022|-_exons:42881-45022_segs:1-2142	Annotated	Yes
rna160_gene=PIN4_CDS=1-2007_loc:NC_001134.8|122753-124759|-_exons:122753-124759_segs:1-2007	Annotated	Yes
rna1600_gene=GPA2_CDS=1-1350_loc:NC_001137.3|195168-196517|+_exons:195168-196517_segs:1-1350	Annotated	Yes
rna1601_gene=RPN3_CDS=1-1572_loc:NC_001137.3|196948-198519|+_exons:196948-198519_segs:1-1572	Annotated	Yes
rna1602_gene=SRB4_CDS=1-2064_loc:NC_001137.3|198812-200875|+_exons:198812-200875_segs:1-2064	Annotated	Yes
rna1603_gene=PRO3_CDS=1-861_loc:NC_001137.3|201076-201936|+_exons:201076-201936_segs:1-861	Annotated	Yes
rna1604_gene=YAT2_CDS=1-2772_loc:NC_001137.3|202192-204963|+_exons:202192-204963_segs:1-2772	Annotated	Yes
rna1605_gene=GCD11_CDS=1-1584_loc:NC_001137.3|205251-206834|+_exons:205251-206834_segs:1-1584	Annotated	Yes
rna1606_gene=gene1607_loc:NC_001137.3|207357-207428|+_exons:207357-207428_segs:1-72	Annotated	No
rna1607_gene=CHO1_CDS=1-831_loc:NC_001137.3|207644-208474|-_exons:207644-208474_segs:1-831	Annotated	Yes
rna1608_gene=GAL83_CDS=1-1254_loc:NC_001137.3|208979-210232|-_exons:208979-210232_segs:1-1254	Annotated	Yes
rna1609_gene=MIG3_CDS=1-1185_loc:NC_001137.3|210692-211876|-_exons:210692-211876_segs:1-1185	Annotated	Yes
rna161_gene=SEC17_CDS=1-879_loc:NC_001134.8|125125-126119|+_exons:125125-125154,125271-126119_segs:1-30,31-879	Annotated	Yes
rna1610_gene=SMB1_CDS=1-591_loc:NC_001137.3|212587-213177|-_exons:212587-213177_segs:1-591	Annotated	Yes
rna1611_gene=CHZ1_CDS=1-462_loc:NC_001137.3|213437-213898|+_exons:213437-213898_segs:1-462	Annotated	Yes
rna1612_gene=YPT31_CDS=1-672_loc:NC_001137.3|214076-214747|-_exons:214076-214747_segs:1-672	Annotated	Yes
rna1613_gene=FIR1_CDS=1-2631_loc:NC_001137.3|215063-217693|+_exons:215063-217693_segs:1-2631	Annotated	Yes
rna1614_gene=ZRG8_CDS=1-3231_loc:NC_001137.3|218057-221287|-_exons:218057-221287_segs:1-3231	Annotated	Yes
rna1615_gene=YER034W_CDS=1-558_loc:NC_001137.3|221846-222403|+_exons:221846-222403_segs:1-558	Annotated	Yes
rna1616_gene=EDC2_CDS=1-438_loc:NC_001137.3|222639-223076|+_exons:222639-223076_segs:1-438	Annotated	Yes
rna1617_gene=ARB1_CDS=1-1833_loc:NC_001137.3|223367-225199|-_exons:223367-225199_segs:1-1833	Annotated	Yes
rna1618_gene=PHM8_CDS=1-966_loc:NC_001137.3|225889-226854|+_exons:225889-226854_segs:1-966	Annotated	Yes
rna1619_gene=KRE29_CDS=1-1395_loc:NC_001137.3|226858-228252|-_exons:226858-228252_segs:1-1395	Annotated	Yes
rna162_gene=MOH1_CDS=1-417_loc:NC_001134.8|126828-127244|+_exons:126828-127244_segs:1-417	Annotated	Yes
rna1620_gene=YER038W-A_CDS=1-381_loc:NC_001137.3|228451-228831|+_exons:228451-228831_segs:1-381	Annotated	Yes
rna1621_gene=HVG1_CDS=1-750_loc:NC_001137.3|228456-229205|-_exons:228456-229205_segs:1-750	Annotated	Yes
rna1622_gene=YER039C-A_CDS=1-219_loc:NC_001137.3|229263-229481|-_exons:229263-229481_segs:1-219	Annotated	Yes
rna1623_gene=GLN3_CDS=1-2193_loc:NC_001137.3|229795-231987|+_exons:229795-231987_segs:1-2193	Annotated	Yes
rna1624_gene=YEN1_CDS=1-2280_loc:NC_001137.3|232461-234740|+_exons:232461-234740_segs:1-2280	Annotated	Yes
rna1625_gene=MXR1_CDS=1-555_loc:NC_001137.3|234937-235491|+_exons:234937-235491_segs:1-555	Annotated	Yes
rna1626_gene=SAH1_CDS=1-1350_loc:NC_001137.3|235770-237119|-_exons:235770-237119_segs:1-1350	Annotated	Yes
rna1627_gene=ERG28_CDS=1-447_loc:NC_001137.3|237570-238016|-_exons:237570-238016_segs:1-447	Annotated	Yes
rna1628_gene=MEI4_CDS=1-1227_loc:NC_001137.3|238460-239774|-_exons:238460-239623,239712-239774_segs:1-63,64-1227	Annotated	Yes
rna1629_gene=ACA1_CDS=1-1470_loc:NC_001137.3|240032-241501|-_exons:240032-241501_segs:1-1470	Annotated	Yes
rna163_gene=EDE1_CDS=1-4146_loc:NC_001134.8|127895-132040|-_exons:127895-132040_segs:1-4146	Annotated	Yes
rna1630_gene=SPO73_CDS=1-432_loc:NC_001137.3|243180-243611|+_exons:243180-243611_segs:1-432	Annotated	Yes
rna1631_gene=SAP1_CDS=1-2694_loc:NC_001137.3|243810-246503|-_exons:243810-246503_segs:1-2694	Annotated	Yes
rna1632_gene=CAJ1_CDS=1-1176_loc:NC_001137.3|246982-248157|-_exons:246982-248157_segs:1-1176	Annotated	Yes
rna1633_gene=gene1634_loc:NC_001137.3|250286-250357|+_exons:250286-250357_segs:1-72	Annotated	No
rna1634_gene=ISD11_CDS=1-285_loc:NC_001137.3|250718-251002|+_exons:250718-251002_segs:1-285	Annotated	Yes
rna1635_gene=TPA1_CDS=1-1935_loc:NC_001137.3|251728-253662|+_exons:251728-253662_segs:1-1935	Annotated	Yes
rna1636_gene=RSM18_CDS=1-417_loc:NC_001137.3|253971-254387|-_exons:253971-254387_segs:1-417	Annotated	Yes
rna1637_gene=JHD1_CDS=1-1479_loc:NC_001137.3|254656-256134|+_exons:254656-256134_segs:1-1479	Annotated	Yes
rna1638_gene=HOM3_CDS=1-1584_loc:NC_001137.3|256375-257958|-_exons:256375-257958_segs:1-1584	Annotated	Yes
rna1639_gene=PIC2_CDS=1-903_loc:NC_001137.3|258737-259639|-_exons:258737-259639_segs:1-903	Annotated	Yes
rna164_gene=PSY4_CDS=1-1326_loc:NC_001134.8|132424-133749|+_exons:132424-133749_segs:1-1326	Annotated	Yes
rna1640_gene=YER053C-A_CDS=1-114_loc:NC_001137.3|260933-261046|-_exons:260933-261046_segs:1-114	Annotated	Yes
rna1641_gene=GIP2_CDS=1-1647_loc:NC_001137.3|262052-263698|-_exons:262052-263698_segs:1-1647	Annotated	Yes
rna1642_gene=HIS1_CDS=1-894_loc:NC_001137.3|264892-265785|-_exons:264892-265785_segs:1-894	Annotated	Yes
rna1643_gene=FCY2_CDS=1-1602_loc:NC_001137.3|266512-268113|-_exons:266512-268113_segs:1-1602	Annotated	Yes
rna1644_gene=RPL34A_CDS=1-366_loc:NC_001137.3|269423-270185|-_exons:269423-269751,270149-270185_segs:1-37,38-366	Annotated	Yes
rna1645_gene=HMF1_CDS=1-390_loc:NC_001137.3|270737-271126|-_exons:270737-271126_segs:1-390	Annotated	Yes
rna1646_gene=PET117_CDS=1-324_loc:NC_001137.3|271768-272091|+_exons:271768-272091_segs:1-324	Annotated	Yes
rna1647_gene=PCL6_CDS=1-1263_loc:NC_001137.3|272624-273886|+_exons:272624-273886_segs:1-1263	Annotated	Yes
rna1648_gene=FCY21_CDS=1-1587_loc:NC_001137.3|274567-276153|+_exons:274567-276153_segs:1-1587	Annotated	Yes
rna1649_gene=FCY22_CDS=1-1593_loc:NC_001137.3|276572-278164|+_exons:276572-278164_segs:1-1593	Annotated	Yes
rna165_gene=COR1_CDS=1-1374_loc:NC_001134.8|134143-135516|-_exons:134143-135516_segs:1-1374	Annotated	Yes
rna1650_gene=CEM1_CDS=1-1329_loc:NC_001137.3|278298-279626|-_exons:278298-279626_segs:1-1329	Annotated	Yes
rna1651_gene=GPP2_CDS=1-753_loc:NC_001137.3|279930-280682|-_exons:279930-280682_segs:1-753	Annotated	Yes
rna1652_gene=THO1_CDS=1-657_loc:NC_001137.3|281710-282366|+_exons:281710-282366_segs:1-657	Annotated	Yes
rna1653_gene=VHR2_CDS=1-1518_loc:NC_001137.3|282705-284222|-_exons:282705-284222_segs:1-1518	Annotated	Yes
rna1654_gene=ICL1_CDS=1-1674_loc:NC_001137.3|285241-286914|-_exons:285241-286914_segs:1-1674	Annotated	Yes
rna1655_gene=SUP19_loc:NC_001137.3|288443-288524|-_exons:288443-288524_segs:1-82	Annotated	No
rna1656_gene=RRT13_CDS=1-558_loc:NC_001137.3|290242-290799|+_exons:290242-290799_segs:1-558	Annotated	Yes
rna1657_gene=RGI1_CDS=1-486_loc:NC_001137.3|292066-292551|+_exons:292066-292551_segs:1-486	Annotated	Yes
rna1658_gene=MOT2_CDS=1-1764_loc:NC_001137.3|293050-294813|+_exons:293050-294813_segs:1-1764	Annotated	Yes
rna1659_gene=ARG5%2C6_CDS=1-2592_loc:NC_001137.3|295410-298001|+_exons:295410-298001_segs:1-2592	Annotated	Yes
rna166_gene=YBL044W_CDS=1-369_loc:NC_001134.8|135998-136366|+_exons:135998-136366_segs:1-369	Annotated	Yes
rna1660_gene=RNR1_CDS=1-2667_loc:NC_001137.3|298950-301616|+_exons:298950-301616_segs:1-2667	Annotated	Yes
rna1661_gene=TDA2_CDS=1-381_loc:NC_001137.3|301947-302327|-_exons:301947-302327_segs:1-381	Annotated	Yes
rna1662_gene=VTC1_CDS=1-390_loc:NC_001137.3|302806-303195|+_exons:302806-303195_segs:1-390	Annotated	Yes
rna1663_gene=ALD5_CDS=1-1563_loc:NC_001137.3|304030-305592|+_exons:304030-305592_segs:1-1563	Annotated	Yes
rna1664_gene=RPS24A_CDS=1-408_loc:NC_001137.3|306323-307196|+_exons:306323-306325,306792-307196_segs:1-3,4-408	Annotated	Yes
rna1665_gene=YOS1_CDS=1-258_loc:NC_001137.3|307653-308123|+_exons:307653-307746,307849-307956,308068-308123_segs:1-94,95-202,203-258	Annotated	Yes
rna1666_gene=PTP3_CDS=1-2787_loc:NC_001137.3|308413-311199|-_exons:308413-311199_segs:1-2787	Annotated	Yes
rna1667_gene=gene1668_loc:NC_001137.3|312023-312095|-_exons:312023-312095_segs:1-73	Annotated	No
rna1668_gene=YER076C_CDS=1-909_loc:NC_001137.3|312590-313498|-_exons:312590-313498_segs:1-909	Annotated	Yes
rna1669_gene=MRX1_CDS=1-2067_loc:NC_001137.3|314534-316600|-_exons:314534-316600_segs:1-2067	Annotated	Yes
rna167_gene=ECM13_CDS=1-774_loc:NC_001134.8|136688-137461|+_exons:136688-137461_segs:1-774	Annotated	Yes
rna1670_gene=ICP55_CDS=1-1536_loc:NC_001137.3|316807-318342|-_exons:316807-318342_segs:1-1536	Annotated	Yes
rna1671_gene=YER078W-A_CDS=1-165_loc:NC_001137.3|318646-318810|+_exons:318646-318810_segs:1-165	Annotated	Yes
rna1672_gene=YER079W_CDS=1-633_loc:NC_001137.3|318920-319552|+_exons:318920-319552_segs:1-633	Annotated	Yes
rna1673_gene=AIM9_CDS=1-1884_loc:NC_001137.3|319963-321846|+_exons:319963-321846_segs:1-1884	Annotated	Yes
rna1674_gene=SRG1_loc:NC_001137.3|322212-322762|+_exons:322212-322762_segs:1-551	Annotated	Yes
rna1675_gene=SER3_CDS=1-1410_loc:NC_001137.3|322686-324095|+_exons:322686-324095_segs:1-1410	Annotated	Yes
rna1676_gene=UTP7_CDS=1-1665_loc:NC_001137.3|324272-325936|-_exons:324272-325936_segs:1-1665	Annotated	Yes
rna1677_gene=GET2_CDS=1-858_loc:NC_001137.3|326174-327031|-_exons:326174-327031_segs:1-858	Annotated	Yes
rna1678_gene=YER084W_CDS=1-387_loc:NC_001137.3|327065-327451|+_exons:327065-327451_segs:1-387	Annotated	Yes
rna1679_gene=YER085C_CDS=1-522_loc:NC_001137.3|327619-328140|-_exons:327619-328140_segs:1-522	Annotated	Yes
rna168_gene=FUI1_CDS=1-1920_loc:NC_001134.8|138341-140260|-_exons:138341-140260_segs:1-1920	Annotated	Yes
rna1680_gene=ILV1_CDS=1-1731_loc:NC_001137.3|328477-330207|+_exons:328477-330207_segs:1-1731	Annotated	Yes
rna1681_gene=AIM10_CDS=1-1731_loc:NC_001137.3|330576-332306|+_exons:330576-332306_segs:1-1731	Annotated	Yes
rna1682_gene=SBH1_CDS=1-249_loc:NC_001137.3|332582-332830|-_exons:332582-332830_segs:1-249	Annotated	Yes
rna1683_gene=DOT6_CDS=1-2013_loc:NC_001137.3|333176-335188|-_exons:333176-335188_segs:1-2013	Annotated	Yes
rna1684_gene=PTC2_CDS=1-1395_loc:NC_001137.3|335946-337340|-_exons:335946-337340_segs:1-1395	Annotated	Yes
rna1685_gene=TRP2_CDS=1-1524_loc:NC_001137.3|337949-339472|+_exons:337949-339472_segs:1-1524	Annotated	Yes
rna1686_gene=MET6_CDS=1-2304_loc:NC_001137.3|339864-342167|-_exons:339864-342167_segs:1-2304	Annotated	Yes
rna1687_gene=IES5_CDS=1-378_loc:NC_001137.3|342855-343232|+_exons:342855-343232_segs:1-378	Annotated	Yes
rna1688_gene=TSC11_CDS=1-4293_loc:NC_001137.3|343320-347612|-_exons:343320-347612_segs:1-4293	Annotated	Yes
rna1689_gene=AIM11_CDS=1-414_loc:NC_001137.3|347912-348400|-_exons:347912-348201,348277-348400_segs:1-124,125-414	Annotated	Yes
rna169_gene=PRE7_CDS=1-726_loc:NC_001134.8|141247-141972|+_exons:141247-141972_segs:1-726	Annotated	Yes
rna1690_gene=PUP3_CDS=1-618_loc:NC_001137.3|348729-349346|-_exons:348729-349346_segs:1-618	Annotated	Yes
rna1691_gene=RAD51_CDS=1-1203_loc:NC_001137.3|349980-351182|+_exons:349980-351182_segs:1-1203	Annotated	Yes
rna1692_gene=SHC1_CDS=1-1539_loc:NC_001137.3|351698-353236|+_exons:351698-353236_segs:1-1539	Annotated	Yes
rna1693_gene=gene1694_loc:NC_001137.3|354934-355005|+_exons:354934-355005_segs:1-72	Annotated	No
rna1694_gene=UBP9_CDS=1-2265_loc:NC_001137.3|355466-357730|+_exons:355466-357730_segs:1-2265	Annotated	Yes
rna1695_gene=PRS2_CDS=1-957_loc:NC_001137.3|358105-359061|-_exons:358105-359061_segs:1-957	Annotated	Yes
rna1696_gene=UBC6_CDS=1-753_loc:NC_001137.3|359562-360314|+_exons:359562-360314_segs:1-753	Annotated	Yes
rna1697_gene=AST2_CDS=1-1293_loc:NC_001137.3|360502-361794|-_exons:360502-361794_segs:1-1293	Annotated	Yes
rna1698_gene=RPS8B_CDS=1-603_loc:NC_001137.3|363100-363702|+_exons:363100-363702_segs:1-603	Annotated	Yes
rna1699_gene=SSA4_CDS=1-1929_loc:NC_001137.3|364589-366517|+_exons:364589-366517_segs:1-1929	Annotated	Yes
rna17_gene=FLC2_CDS=1-2352_loc:NC_001133.9|45899-48250|+_exons:45899-48250_segs:1-2352	Annotated	Yes
rna170_gene=ERD2_CDS=1-660_loc:NC_001134.8|142112-142868|-_exons:142112-142749,142847-142868_segs:1-22,23-660	Annotated	Yes
rna1700_gene=RTT105_CDS=1-627_loc:NC_001137.3|366802-367428|+_exons:366802-367428_segs:1-627	Annotated	Yes
rna1701_gene=NUP157_CDS=1-4176_loc:NC_001137.3|367838-372013|-_exons:367838-372013_segs:1-4176	Annotated	Yes
rna1702_gene=MAM1_CDS=1-909_loc:NC_001137.3|372326-373234|+_exons:372326-373234_segs:1-909	Annotated	Yes
rna1703_gene=GLE2_CDS=1-1098_loc:NC_001137.3|373448-374545|-_exons:373448-374545_segs:1-1098	Annotated	Yes
rna1704_gene=KAP123_CDS=1-3342_loc:NC_001137.3|378762-382103|-_exons:378762-382103_segs:1-3342	Annotated	Yes
rna1705_gene=SWI4_CDS=1-3282_loc:NC_001137.3|382595-385876|-_exons:382595-385876_segs:1-3282	Annotated	Yes
rna1706_gene=LSM4_CDS=1-564_loc:NC_001137.3|387232-387795|+_exons:387232-387795_segs:1-564	Annotated	Yes
rna1707_gene=TMN3_CDS=1-2121_loc:NC_001137.3|387932-390052|-_exons:387932-390052_segs:1-2121	Annotated	Yes
rna1708_gene=BOI2_CDS=1-3123_loc:NC_001137.3|390590-393712|-_exons:390590-393712_segs:1-3123	Annotated	Yes
rna1709_gene=SPR6_CDS=1-576_loc:NC_001137.3|394292-394867|-_exons:394292-394867_segs:1-576	Annotated	Yes
rna171_gene=YBL039W-A_CDS=1-180_loc:NC_001134.8|143393-143572|+_exons:143393-143572_segs:1-180	Annotated	Yes
rna1710_gene=SLX8_CDS=1-825_loc:NC_001137.3|395348-396172|-_exons:395348-396172_segs:1-825	Annotated	Yes
rna1711_gene=RPL23B_CDS=1-414_loc:NC_001137.3|396769-397653|+_exons:396769-396810,397282-397653_segs:1-42,43-414	Annotated	Yes
rna1712_gene=SHO1_CDS=1-1104_loc:NC_001137.3|397952-399055|-_exons:397952-399055_segs:1-1104	Annotated	Yes
rna1713_gene=AVT6_CDS=1-1347_loc:NC_001137.3|399496-400842|-_exons:399496-400842_segs:1-1347	Annotated	Yes
rna1714_gene=SCS2_CDS=1-735_loc:NC_001137.3|401135-401869|+_exons:401135-401869_segs:1-735	Annotated	Yes
rna1715_gene=YER121W_CDS=1-345_loc:NC_001137.3|402375-402719|+_exons:402375-402719_segs:1-345	Annotated	Yes
rna1716_gene=GLO3_CDS=1-1482_loc:NC_001137.3|402871-404352|-_exons:402871-404352_segs:1-1482	Annotated	Yes
rna1717_gene=YCK3_CDS=1-1575_loc:NC_001137.3|404813-406387|+_exons:404813-406387_segs:1-1575	Annotated	Yes
rna1718_gene=DSE1_CDS=1-1722_loc:NC_001137.3|407342-409063|-_exons:407342-409063_segs:1-1722	Annotated	Yes
rna1719_gene=RSP5_CDS=1-2430_loc:NC_001137.3|410189-412618|+_exons:410189-412618_segs:1-2430	Annotated	Yes
rna172_gene=URA7_CDS=1-1740_loc:NC_001134.8|143989-145728|-_exons:143989-145728_segs:1-1740	Annotated	Yes
rna1720_gene=NSA2_CDS=1-786_loc:NC_001137.3|413394-414179|-_exons:413394-414179_segs:1-786	Annotated	Yes
rna1721_gene=LCP5_CDS=1-1074_loc:NC_001137.3|414481-415554|+_exons:414481-415554_segs:1-1074	Annotated	Yes
rna1722_gene=VFA1_CDS=1-612_loc:NC_001137.3|415859-416470|+_exons:415859-416470_segs:1-612	Annotated	Yes
rna1723_gene=SAK1_CDS=1-3429_loc:NC_001137.3|417281-420709|+_exons:417281-420709_segs:1-3429	Annotated	Yes
rna1724_gene=COM2_CDS=1-1332_loc:NC_001137.3|421115-422446|-_exons:421115-422446_segs:1-1332	Annotated	Yes
rna1725_gene=RPS26B_CDS=1-360_loc:NC_001137.3|423952-424311|+_exons:423952-424311_segs:1-360	Annotated	Yes
rna1726_gene=snR4_loc:NC_001137.3|424698-424883|+_exons:424698-424883_segs:1-186	Annotated	No
rna1727_gene=PMD1_CDS=1-5262_loc:NC_001137.3|425188-430449|-_exons:425188-430449_segs:1-5262	Annotated	Yes
rna1728_gene=snR52_loc:NC_001137.3|431129-431220|-_exons:431129-431220_segs:1-92	Annotated	No
rna1729_gene=GLC7_CDS=1-939_loc:NC_001137.3|432495-433958|+_exons:432495-432671,433197-433958_segs:1-177,178-939	Annotated	Yes
rna173_gene=MRPL16_CDS=1-699_loc:NC_001134.8|146187-146885|+_exons:146187-146885_segs:1-699	Annotated	Yes
rna1730_gene=gene1732_loc:NC_001137.3|434541-434612|-_exons:434541-434612_segs:1-72	Annotated	No
rna1731_gene=gene1733_loc:NC_001137.3|435752-435824|-_exons:435752-435824_segs:1-73	Annotated	No
rna1732_gene=YER134C_CDS=1-537_loc:NC_001137.3|437267-437803|-_exons:437267-437803_segs:1-537	Annotated	Yes
rna1733_gene=gene1735_loc:NC_001137.3|438700-438773|+_exons:438700-438773_segs:1-74	Annotated	No
rna1734_gene=GDI1_CDS=1-1356_loc:NC_001137.3|439616-440971|+_exons:439616-440971_segs:1-1356	Annotated	Yes
rna1735_gene=YER137C_CDS=1-447_loc:NC_001137.3|441373-441819|-_exons:441373-441819_segs:1-447	Annotated	Yes
rna1736_gene=SCR1_loc:NC_001137.3|441987-442508|+_exons:441987-442508_segs:1-522	Annotated	No
rna1737_gene=gene1739_loc:NC_001137.3|443202-443275|-_exons:443202-443275_segs:1-74	Annotated	No
rna1738_gene=YER138C_CDS=1-5269_loc:NC_001137.3|443756-449024|-_exons:443756-449024_segs:1-5269	Annotated	Yes
rna174_gene=APL3_CDS=1-3078_loc:NC_001134.8|147209-150286|+_exons:147209-150286_segs:1-3078	Annotated	Yes
rna1740_gene=YER138W-A_CDS=1-105_loc:NC_001137.3|449474-449578|+_exons:449474-449578_segs:1-105	Annotated	Yes
rna1741_gene=RTR1_CDS=1-681_loc:NC_001137.3|450563-451243|-_exons:450563-451243_segs:1-681	Annotated	Yes
rna1742_gene=EMP65_CDS=1-1671_loc:NC_001137.3|451565-453235|+_exons:451565-453235_segs:1-1671	Annotated	Yes
rna1743_gene=COX15_CDS=1-1461_loc:NC_001137.3|453459-454919|+_exons:453459-454919_segs:1-1461	Annotated	Yes
rna1744_gene=MAG1_CDS=1-891_loc:NC_001137.3|455146-456036|-_exons:455146-456036_segs:1-891	Annotated	Yes
rna1745_gene=DDI1_CDS=1-1287_loc:NC_001137.3|456319-457605|+_exons:456319-457605_segs:1-1287	Annotated	Yes
rna1746_gene=UBP5_CDS=1-2418_loc:NC_001137.3|457806-460223|-_exons:457806-460223_segs:1-2418	Annotated	Yes
rna1747_gene=FTR1_CDS=1-1215_loc:NC_001137.3|460526-461740|-_exons:460526-461740_segs:1-1215	Annotated	Yes
rna1748_gene=LSM5_CDS=1-282_loc:NC_001137.3|462585-462866|+_exons:462585-462866_segs:1-282	Annotated	Yes
rna1749_gene=SCC4_CDS=1-1875_loc:NC_001137.3|462968-464842|-_exons:462968-464842_segs:1-1875	Annotated	Yes
rna175_gene=YBL036C_CDS=1-774_loc:NC_001134.8|150447-151220|-_exons:150447-151220_segs:1-774	Annotated	Yes
rna1750_gene=SPT15_CDS=1-723_loc:NC_001137.3|465303-466025|+_exons:465303-466025_segs:1-723	Annotated	Yes
rna1751_gene=PEA2_CDS=1-1263_loc:NC_001137.3|466208-467470|-_exons:466208-467470_segs:1-1263	Annotated	Yes
rna1752_gene=SPI1_CDS=1-447_loc:NC_001137.3|468370-468816|+_exons:468370-468816_segs:1-447	Annotated	Yes
rna1753_gene=gene1755_loc:NC_001137.3|469457-469530|+_exons:469457-469530_segs:1-74	Annotated	No
rna1754_gene=UBP3_CDS=1-2739_loc:NC_001137.3|469686-472424|-_exons:469686-472424_segs:1-2739	Annotated	Yes
rna1755_gene=YER152C_CDS=1-1332_loc:NC_001137.3|472657-473988|-_exons:472657-473988_segs:1-1332	Annotated	Yes
rna1756_gene=PET122_CDS=1-765_loc:NC_001137.3|474041-474805|-_exons:474041-474805_segs:1-765	Annotated	Yes
rna1757_gene=OXA1_CDS=1-1209_loc:NC_001137.3|475020-476228|+_exons:475020-476228_segs:1-1209	Annotated	Yes
rna1758_gene=BEM2_CDS=1-6504_loc:NC_001137.3|476345-482848|-_exons:476345-482848_segs:1-6504	Annotated	Yes
rna1759_gene=YER156C_CDS=1-1017_loc:NC_001137.3|483325-484341|-_exons:483325-484341_segs:1-1017	Annotated	Yes
rna176_gene=POL12_CDS=1-2118_loc:NC_001134.8|151493-153610|-_exons:151493-153610_segs:1-2118	Annotated	Yes
rna1760_gene=COG3_CDS=1-2406_loc:NC_001137.3|484788-487193|+_exons:484788-487193_segs:1-2406	Annotated	Yes
rna1761_gene=gene1763_loc:NC_001137.3|487331-487402|-_exons:487331-487402_segs:1-72	Annotated	No
rna1762_gene=YER158C_CDS=1-1722_loc:NC_001137.3|488857-490578|-_exons:488857-490578_segs:1-1722	Annotated	Yes
rna1763_gene=BUR6_CDS=1-429_loc:NC_001137.3|491530-491958|-_exons:491530-491958_segs:1-429	Annotated	Yes
rna1764_gene=gene1766_loc:NC_001137.3|492352-492424|-_exons:492352-492424_segs:1-73	Annotated	No
rna1765_gene=YER160C_CDS=1-5269_loc:NC_001137.3|492856-498124|-_exons:492856-498124_segs:1-5269	Annotated	Yes
rna1767_gene=SPT2_CDS=1-1002_loc:NC_001137.3|499347-500348|-_exons:499347-500348_segs:1-1002	Annotated	Yes
rna1768_gene=RAD4_CDS=1-2265_loc:NC_001137.3|500630-502894|-_exons:500630-502894_segs:1-2265	Annotated	Yes
rna1769_gene=GCG1_CDS=1-699_loc:NC_001137.3|503084-503782|-_exons:503084-503782_segs:1-699	Annotated	Yes
rna177_gene=STU1_CDS=1-4542_loc:NC_001134.8|153848-158389|-_exons:153848-158389_segs:1-4542	Annotated	Yes
rna1770_gene=CHD1_CDS=1-4407_loc:NC_001137.3|505392-509798|+_exons:505392-509798_segs:1-4407	Annotated	Yes
rna1771_gene=PAB1_CDS=1-1734_loc:NC_001137.3|510373-512106|+_exons:510373-512106_segs:1-1734	Annotated	Yes
rna1772_gene=DNF1_CDS=1-4716_loc:NC_001137.3|512744-517459|+_exons:512744-517459_segs:1-4716	Annotated	Yes
rna1773_gene=BCK2_CDS=1-2556_loc:NC_001137.3|518216-520771|+_exons:518216-520771_segs:1-2556	Annotated	Yes
rna1774_gene=CCA1_CDS=1-1641_loc:NC_001137.3|521029-522669|-_exons:521029-522669_segs:1-1641	Annotated	Yes
rna1775_gene=RPH1_CDS=1-2391_loc:NC_001137.3|523369-525759|+_exons:523369-525759_segs:1-2391	Annotated	Yes
rna1776_gene=ADK2_CDS=1-678_loc:NC_001137.3|525974-526651|+_exons:525974-526651_segs:1-678	Annotated	Yes
rna1777_gene=RAD3_CDS=1-2337_loc:NC_001137.3|527082-529418|+_exons:527082-529418_segs:1-2337	Annotated	Yes
rna1778_gene=BRR2_CDS=1-6492_loc:NC_001137.3|529530-536021|-_exons:529530-536021_segs:1-6492	Annotated	Yes
rna1779_gene=RAD24_CDS=1-1980_loc:NC_001137.3|536300-538279|+_exons:536300-538279_segs:1-1980	Annotated	Yes
rna178_gene=RIB1_CDS=1-1038_loc:NC_001134.8|158656-159693|-_exons:158656-159693_segs:1-1038	Annotated	Yes
rna1780_gene=GRX4_CDS=1-735_loc:NC_001137.3|538434-539168|-_exons:538434-539168_segs:1-735	Annotated	Yes
rna1781_gene=TMT1_CDS=1-900_loc:NC_001137.3|539464-540363|-_exons:539464-540363_segs:1-900	Annotated	Yes
rna1782_gene=YER175W-A_CDS=1-165_loc:NC_001137.3|540650-540814|+_exons:540650-540814_segs:1-165	Annotated	Yes
rna1783_gene=ECM32_CDS=1-3366_loc:NC_001137.3|541690-545055|+_exons:541690-545055_segs:1-3366	Annotated	Yes
rna1784_gene=BMH1_CDS=1-804_loc:NC_001137.3|545611-546414|+_exons:545611-546414_segs:1-804	Annotated	Yes
rna1785_gene=PDA1_CDS=1-1263_loc:NC_001137.3|546817-548079|+_exons:546817-548079_segs:1-1263	Annotated	Yes
rna1786_gene=DMC1_CDS=1-1005_loc:NC_001137.3|548421-549517|+_exons:548421-548552,548645-549517_segs:1-132,133-1005	Annotated	Yes
rna1787_gene=ISC10_CDS=1-804_loc:NC_001137.3|549724-550527|-_exons:549724-550527_segs:1-804	Annotated	Yes
rna1788_gene=SLO1_CDS=1-258_loc:NC_001137.3|550865-551122|-_exons:550865-551122_segs:1-258	Annotated	Yes
rna1789_gene=gene1791_loc:NC_001137.3|551285-551358|-_exons:551285-551358_segs:1-74	Annotated	No
rna179_gene=HEK2_CDS=1-1146_loc:NC_001134.8|160184-161329|+_exons:160184-161329_segs:1-1146	Annotated	Yes
rna1790_gene=FMP10_CDS=1-735_loc:NC_001137.3|552525-553259|+_exons:552525-553259_segs:1-735	Annotated	Yes
rna1791_gene=FAU1_CDS=1-636_loc:NC_001137.3|553334-553969|-_exons:553334-553969_segs:1-636	Annotated	Yes
rna1792_gene=TOG1_CDS=1-2385_loc:NC_001137.3|556296-558680|-_exons:556296-558680_segs:1-2385	Annotated	Yes
rna1793_gene=PUG1_CDS=1-912_loc:NC_001137.3|559454-560365|+_exons:559454-560365_segs:1-912	Annotated	Yes
rna1794_gene=YER186C_CDS=1-921_loc:NC_001137.3|561705-562625|-_exons:561705-562625_segs:1-921	Annotated	Yes
rna1795_gene=YER187W_CDS=1-426_loc:NC_001137.3|566230-566655|+_exons:566230-566655_segs:1-426	Annotated	Yes
rna1796_gene=YER188C-A_CDS=1-300_loc:NC_001137.3|569608-569907|-_exons:569608-569907_segs:1-300	Annotated	Yes
rna1797_gene=YER189W_CDS=1-369_loc:NC_001137.3|571155-571523|+_exons:571155-571523_segs:1-369	Annotated	Yes
rna1798_gene=YRF1-2_CDS=1-5046_loc:NC_001137.3|571480-576525|+_exons:571480-576525_segs:1-5046	Annotated	Yes
rna1799_gene=YER190C-B_CDS=1-483_loc:NC_001137.3|575680-576162|-_exons:575680-576162_segs:1-483	Annotated	Yes
rna18_gene=OAF1_CDS=1-3144_loc:NC_001133.9|48564-51707|+_exons:48564-51707_segs:1-3144	Annotated	Yes
rna180_gene=SHE1_CDS=1-1017_loc:NC_001134.8|161699-162715|+_exons:161699-162715_segs:1-1017	Annotated	Yes
rna1800_gene=YFL068W_CDS=1-483_loc:NC_001138.5|53-535|+_exons:53-535_segs:1-483	Annotated	Yes
rna1801_gene=YFL067W_CDS=1-528_loc:NC_001138.5|836-1363|+_exons:836-1363_segs:1-528	Annotated	Yes
rna1802_gene=YFL066C_CDS=1-1179_loc:NC_001138.5|1437-2615|-_exons:1437-2615_segs:1-1179	Annotated	Yes
rna1803_gene=YFL065C_CDS=1-309_loc:NC_001138.5|3030-3338|-_exons:3030-3338_segs:1-309	Annotated	Yes
rna1804_gene=YFL064C_CDS=1-525_loc:NC_001138.5|3322-3846|-_exons:3322-3846_segs:1-525	Annotated	Yes
rna1805_gene=COS4_CDS=1-1140_loc:NC_001138.5|6426-7565|+_exons:6426-7565_segs:1-1140	Annotated	Yes
rna1806_gene=DDI2_CDS=1-678_loc:NC_001138.5|9545-10222|+_exons:9545-10222_segs:1-678	Annotated	Yes
rna1807_gene=SNO3_CDS=1-669_loc:NC_001138.5|10301-10969|-_exons:10301-10969_segs:1-669	Annotated	Yes
rna1808_gene=SNZ3_CDS=1-897_loc:NC_001138.5|11363-12259|+_exons:11363-12259_segs:1-897	Annotated	Yes
rna1809_gene=THI5_CDS=1-1023_loc:NC_001138.5|12929-13951|+_exons:12929-13951_segs:1-1023	Annotated	Yes
rna181_gene=PET9_CDS=1-957_loc:NC_001134.8|163041-163997|-_exons:163041-163997_segs:1-957	Annotated	Yes
rna1810_gene=AAD6_loc:NC_001138.5|14305-15431|-_exons:14305-15431_segs:1-1127	Annotated	Yes
rna1811_gene=AGP3_CDS=1-1677_loc:NC_001138.5|17004-18680|+_exons:17004-18680_segs:1-1677	Annotated	Yes
rna1812_gene=YFL054C_CDS=1-1941_loc:NC_001138.5|20847-22787|-_exons:20847-22787_segs:1-1941	Annotated	Yes
rna1813_gene=DAK2_CDS=1-1776_loc:NC_001138.5|23423-25198|+_exons:23423-25198_segs:1-1776	Annotated	Yes
rna1814_gene=ZNF1_CDS=1-1398_loc:NC_001138.5|28232-29629|+_exons:28232-29629_segs:1-1398	Annotated	Yes
rna1815_gene=YFL051C_CDS=1-483_loc:NC_001138.5|30058-30540|-_exons:30058-30540_segs:1-483	Annotated	Yes
rna1816_gene=ALR2_CDS=1-2577_loc:NC_001138.5|33272-35848|-_exons:33272-35848_segs:1-2577	Annotated	Yes
rna1817_gene=SWP82_CDS=1-1872_loc:NC_001138.5|36803-38674|+_exons:36803-38674_segs:1-1872	Annotated	Yes
rna1818_gene=EMP47_CDS=1-1338_loc:NC_001138.5|38843-40180|-_exons:38843-40180_segs:1-1338	Annotated	Yes
rna1819_gene=RGD2_CDS=1-2145_loc:NC_001138.5|40421-42565|+_exons:40421-42565_segs:1-2145	Annotated	Yes
rna182_gene=YBL029C-A_CDS=1-285_loc:NC_001134.8|164488-164772|-_exons:164488-164772_segs:1-285	Annotated	Yes
rna1820_gene=FMP32_CDS=1-624_loc:NC_001138.5|42815-43438|+_exons:42815-43438_segs:1-624	Annotated	Yes
rna1821_gene=SEC53_CDS=1-765_loc:NC_001138.5|43628-44392|-_exons:43628-44392_segs:1-765	Annotated	Yes
rna1822_gene=OTU1_CDS=1-906_loc:NC_001138.5|44655-45560|-_exons:44655-45560_segs:1-906	Annotated	Yes
rna1823_gene=LAM5_CDS=1-2025_loc:NC_001138.5|45720-47744|-_exons:45720-47744_segs:1-2025	Annotated	Yes
rna1824_gene=YFL041W-A_CDS=1-192_loc:NC_001138.5|48734-48925|+_exons:48734-48925_segs:1-192	Annotated	Yes
rna1825_gene=FET5_CDS=1-1869_loc:NC_001138.5|49139-51007|+_exons:49139-51007_segs:1-1869	Annotated	Yes
rna1826_gene=YFL040W_CDS=1-1623_loc:NC_001138.5|51350-52972|+_exons:51350-52972_segs:1-1623	Annotated	Yes
rna1827_gene=ACT1_CDS=1-1128_loc:NC_001138.5|53260-54696|-_exons:53260-54377,54687-54696_segs:1-10,11-1128	Annotated	Yes
rna1828_gene=YPT1_CDS=1-621_loc:NC_001138.5|55366-55986|-_exons:55366-55986_segs:1-621	Annotated	Yes
rna1829_gene=TUB2_CDS=1-1374_loc:NC_001138.5|56336-57709|+_exons:56336-57709_segs:1-1374	Annotated	Yes
rna183_gene=YBL029W_CDS=1-1131_loc:NC_001134.8|166134-167264|+_exons:166134-167264_segs:1-1131	Annotated	Yes
rna1830_gene=RUF21_loc:NC_001138.5|57815-58521|-_exons:57815-58521_segs:1-707	Annotated	No
rna1831_gene=RPO41_CDS=1-4056_loc:NC_001138.5|58782-62837|+_exons:58782-62837_segs:1-4056	Annotated	Yes
rna1832_gene=MOB2_CDS=1-864_loc:NC_001138.5|63016-63993|-_exons:63016-63859,63974-63993_segs:1-20,21-864	Annotated	Yes
rna1833_gene=RPL22B_CDS=1-369_loc:NC_001138.5|64243-64932|-_exons:64243-64599,64921-64932_segs:1-12,13-369	Annotated	Yes
rna1834_gene=MIL1_CDS=1-3222_loc:NC_001138.5|65477-68698|+_exons:65477-68698_segs:1-3222	Annotated	Yes
rna1835_gene=RIM15_CDS=1-5313_loc:NC_001138.5|69115-74427|-_exons:69115-74427_segs:1-5313	Annotated	Yes
rna1836_gene=HAC1_CDS=1-717_loc:NC_001138.5|75179-76147|+_exons:75179-75839,76092-76147_segs:1-661,662-717	Annotated	Yes
rna1837_gene=AGX1_CDS=1-1158_loc:NC_001138.5|76831-77988|+_exons:76831-77988_segs:1-1158	Annotated	Yes
rna1838_gene=CAK1_CDS=1-1107_loc:NC_001138.5|78055-79161|-_exons:78055-79161_segs:1-1107	Annotated	Yes
rna1839_gene=CAF16_CDS=1-870_loc:NC_001138.5|79344-80213|-_exons:79344-80213_segs:1-870	Annotated	Yes
rna184_gene=YBL028C_CDS=1-321_loc:NC_001134.8|167518-167838|-_exons:167518-167838_segs:1-321	Annotated	Yes
rna1840_gene=GYP8_CDS=1-1494_loc:NC_001138.5|80419-81912|-_exons:80419-81912_segs:1-1494	Annotated	Yes
rna1841_gene=STE2_CDS=1-1296_loc:NC_001138.5|82580-83875|+_exons:82580-83875_segs:1-1296	Annotated	Yes
rna1842_gene=BST1_CDS=1-3090_loc:NC_001138.5|84145-87234|-_exons:84145-87234_segs:1-3090	Annotated	Yes
rna1843_gene=EPL1_CDS=1-2499_loc:NC_001138.5|87847-90345|-_exons:87847-90345_segs:1-2499	Annotated	Yes
rna1844_gene=BUD27_CDS=1-2391_loc:NC_001138.5|90986-93376|+_exons:90986-93376_segs:1-2391	Annotated	Yes
rna1845_gene=FRS2_CDS=1-1512_loc:NC_001138.5|93499-95010|-_exons:93499-95010_segs:1-1512	Annotated	Yes
rna1846_gene=GAT1_CDS=1-1533_loc:NC_001138.5|95966-97498|+_exons:95966-97498_segs:1-1533	Annotated	Yes
rna1847_gene=PAU5_CDS=1-369_loc:NC_001138.5|99231-99599|-_exons:99231-99599_segs:1-369	Annotated	Yes
rna1848_gene=SUF9_loc:NC_001138.5|101376-101478|+_exons:101376-101411,101443-101478_segs:1-36,37-72	Annotated	No
rna1849_gene=LPD1_CDS=1-1500_loc:NC_001138.5|101628-103127|-_exons:101628-103127_segs:1-1500	Annotated	Yes
rna185_gene=RPL19B_CDS=1-570_loc:NC_001134.8|168423-169376|+_exons:168423-168424,168809-169376_segs:1-2,3-570	Annotated	Yes
rna1850_gene=SMX2_CDS=1-234_loc:NC_001138.5|103699-103932|+_exons:103699-103932_segs:1-234	Annotated	Yes
rna1851_gene=GNA1_CDS=1-480_loc:NC_001138.5|103983-104462|-_exons:103983-104462_segs:1-480	Annotated	Yes
rna1852_gene=MDJ1_CDS=1-1536_loc:NC_001138.5|104701-106236|-_exons:104701-106236_segs:1-1536	Annotated	Yes
rna1853_gene=HSP12_CDS=1-330_loc:NC_001138.5|107256-107585|+_exons:107256-107585_segs:1-330	Annotated	Yes
rna1854_gene=IES1_CDS=1-2079_loc:NC_001138.5|107852-109930|-_exons:107852-109930_segs:1-2079	Annotated	Yes
rna1855_gene=YFL012W_CDS=1-447_loc:NC_001138.5|110647-111093|+_exons:110647-111093_segs:1-447	Annotated	Yes
rna1856_gene=HXT10_CDS=1-1641_loc:NC_001138.5|112345-113985|+_exons:112345-113985_segs:1-1641	Annotated	Yes
rna1857_gene=AUA1_CDS=1-285_loc:NC_001138.5|114990-115274|+_exons:114990-115274_segs:1-285	Annotated	Yes
rna1858_gene=WWM1_CDS=1-636_loc:NC_001138.5|115108-115743|-_exons:115108-115743_segs:1-636	Annotated	Yes
rna1859_gene=CDC4_CDS=1-2340_loc:NC_001138.5|116145-118484|+_exons:116145-118484_segs:1-2340	Annotated	Yes
rna186_gene=LSM2_CDS=1-288_loc:NC_001134.8|170623-171038|+_exons:170623-170676,170805-171038_segs:1-54,55-288	Annotated	Yes
rna1860_gene=SMC1_CDS=1-3678_loc:NC_001138.5|119429-123106|+_exons:119429-123106_segs:1-3678	Annotated	Yes
rna1861_gene=BLM10_CDS=1-6432_loc:NC_001138.5|123479-129910|+_exons:123479-129910_segs:1-6432	Annotated	Yes
rna1862_gene=SEC4_CDS=1-648_loc:NC_001138.5|130334-130981|+_exons:130334-130981_segs:1-648	Annotated	Yes
rna1863_gene=RUF20_loc:NC_001138.5|131061-131503|-_exons:131061-131503_segs:1-443	Annotated	Yes
rna1864_gene=VTC2_CDS=1-2487_loc:NC_001138.5|131810-134296|+_exons:131810-134296_segs:1-2487	Annotated	Yes
rna1865_gene=MSH4_CDS=1-2637_loc:NC_001138.5|134521-137157|-_exons:134521-137157_segs:1-2637	Annotated	Yes
rna1866_gene=gene1868_loc:NC_001138.5|137486-137559|-_exons:137486-137559_segs:1-74	Annotated	No
rna1867_gene=YFL002W-A_CDS=1-5314_loc:NC_001138.5|138204-143517|+_exons:138204-143517_segs:1-5314	Annotated	Yes
rna1869_gene=SPB4_CDS=1-1821_loc:NC_001138.5|145114-146934|-_exons:145114-146934_segs:1-1821	Annotated	Yes
rna187_gene=RRN10_CDS=1-438_loc:NC_001134.8|171481-171918|+_exons:171481-171918_segs:1-438	Annotated	Yes
rna1870_gene=DEG1_CDS=1-1329_loc:NC_001138.5|147131-148459|+_exons:147131-148459_segs:1-1329	Annotated	Yes
rna1871_gene=LOC1_CDS=1-615_loc:NC_001138.5|149110-149724|+_exons:149110-149724_segs:1-615	Annotated	Yes
rna1872_gene=NIC96_CDS=1-2520_loc:NC_001138.5|150016-152535|+_exons:150016-152535_segs:1-2520	Annotated	Yes
rna1873_gene=YPI1_CDS=1-468_loc:NC_001138.5|152657-153124|-_exons:152657-153124_segs:1-468	Annotated	Yes
rna1874_gene=RPN11_CDS=1-921_loc:NC_001138.5|153393-154313|+_exons:153393-154313_segs:1-921	Annotated	Yes
rna1875_gene=SAD1_CDS=1-1347_loc:NC_001138.5|154527-155873|-_exons:154527-155873_segs:1-1347	Annotated	Yes
rna1876_gene=YFR006W_CDS=1-1608_loc:NC_001138.5|156145-157752|+_exons:156145-157752_segs:1-1608	Annotated	Yes
rna1877_gene=gene1879_loc:NC_001138.5|157916-158007|-_exons:157916-157951,157971-158007_segs:1-37,38-73	Annotated	No
rna1878_gene=YFH7_CDS=1-1062_loc:NC_001138.5|159299-160360|+_exons:159299-160360_segs:1-1062	Annotated	Yes
rna1879_gene=FAR7_CDS=1-666_loc:NC_001138.5|160535-161200|+_exons:160535-161200_segs:1-666	Annotated	Yes
rna188_gene=NCL1_CDS=1-2055_loc:NC_001134.8|172534-174588|+_exons:172534-174588_segs:1-2055	Annotated	Yes
rna1880_gene=SUF20_loc:NC_001138.5|162228-162298|+_exons:162228-162298_segs:1-71	Annotated	No
rna1881_gene=GCN20_CDS=1-2259_loc:NC_001138.5|162488-164746|+_exons:162488-164746_segs:1-2259	Annotated	Yes
rna1882_gene=UBP6_CDS=1-1500_loc:NC_001138.5|165067-166566|+_exons:165067-166566_segs:1-1500	Annotated	Yes
rna1883_gene=MIC19_CDS=1-513_loc:NC_001138.5|166746-167258|-_exons:166746-167258_segs:1-513	Annotated	Yes
rna1884_gene=SUP11_loc:NC_001138.5|167437-167525|+_exons:167437-167475,167490-167525_segs:1-39,40-75	Annotated	No
rna1885_gene=DCV1_CDS=1-609_loc:NC_001138.5|167888-168496|+_exons:167888-168496_segs:1-609	Annotated	Yes
rna1886_gene=YFR012W-A_CDS=1-87_loc:NC_001138.5|169224-169310|+_exons:169224-169310_segs:1-87	Annotated	Yes
rna1887_gene=IOC3_CDS=1-2364_loc:NC_001138.5|169922-172285|+_exons:169922-172285_segs:1-2364	Annotated	Yes
rna1888_gene=CMK1_CDS=1-1341_loc:NC_001138.5|172537-173877|-_exons:172537-173877_segs:1-1341	Annotated	Yes
rna1889_gene=GSY1_CDS=1-2127_loc:NC_001138.5|174265-176391|-_exons:174265-176391_segs:1-2127	Annotated	Yes
rna189_gene=MCM2_CDS=1-2607_loc:NC_001134.8|174920-177526|-_exons:174920-177526_segs:1-2607	Annotated	Yes
rna1890_gene=YFR016C_CDS=1-3702_loc:NC_001138.5|177042-180743|-_exons:177042-180743_segs:1-3702	Annotated	Yes
rna1891_gene=gene1893_loc:NC_001138.5|180974-181044|-_exons:180974-181044_segs:1-71	Annotated	No
rna1892_gene=IGD1_CDS=1-588_loc:NC_001138.5|182274-182861|-_exons:182274-182861_segs:1-588	Annotated	Yes
rna1893_gene=YFR018C_CDS=1-1092_loc:NC_001138.5|183131-184222|-_exons:183131-184222_segs:1-1092	Annotated	Yes
rna1894_gene=FAB1_CDS=1-6837_loc:NC_001138.5|184502-191338|+_exons:184502-191338_segs:1-6837	Annotated	Yes
rna1895_gene=gene1897_loc:NC_001138.5|191513-191613|-_exons:191513-191557,191577-191613_segs:1-37,38-82	Annotated	No
rna1896_gene=YFR020W_CDS=1-699_loc:NC_001138.5|192737-193435|+_exons:192737-193435_segs:1-699	Annotated	Yes
rna1897_gene=ATG18_CDS=1-1503_loc:NC_001138.5|194812-196314|+_exons:194812-196314_segs:1-1503	Annotated	Yes
rna1898_gene=ROG3_CDS=1-2202_loc:NC_001138.5|196833-199034|+_exons:196833-199034_segs:1-2202	Annotated	Yes
rna1899_gene=RUF22_loc:NC_001138.5|199299-199813|-_exons:199299-199813_segs:1-515	Annotated	No
rna19_gene=AIM2_CDS=1-741_loc:NC_001133.9|51855-52595|-_exons:51855-52595_segs:1-741	Annotated	Yes
rna190_gene=PIM1_CDS=1-3402_loc:NC_001134.8|177874-181275|-_exons:177874-181275_segs:1-3402	Annotated	Yes
rna1900_gene=PES4_CDS=1-1836_loc:NC_001138.5|199874-201709|+_exons:199874-201709_segs:1-1836	Annotated	Yes
rna1901_gene=LSB3_CDS=1-1380_loc:NC_001138.5|201960-203433|-_exons:201960-203292,203387-203433_segs:1-47,48-1380	Annotated	Yes
rna1902_gene=HIS2_CDS=1-1008_loc:NC_001138.5|203743-204750|-_exons:203743-204750_segs:1-1008	Annotated	Yes
rna1903_gene=gene1905_loc:NC_001138.5|204924-204996|-_exons:204924-204996_segs:1-73	Annotated	No
rna1904_gene=ULI1_CDS=1-510_loc:NC_001138.5|205748-206257|-_exons:205748-206257_segs:1-510	Annotated	Yes
rna1905_gene=ECO1_CDS=1-846_loc:NC_001138.5|207452-208297|+_exons:207452-208297_segs:1-846	Annotated	Yes
rna1906_gene=CDC14_CDS=1-1656_loc:NC_001138.5|208413-210068|-_exons:208413-210068_segs:1-1656	Annotated	Yes
rna1907_gene=SUP6_loc:NC_001138.5|210619-210707|-_exons:210619-210654,210669-210707_segs:1-39,40-75	Annotated	No
rna1908_gene=PTR3_CDS=1-2037_loc:NC_001138.5|210937-212973|+_exons:210937-212973_segs:1-2037	Annotated	Yes
rna1909_gene=MET10_CDS=1-3108_loc:NC_001138.5|213312-216419|+_exons:213312-216419_segs:1-3108	Annotated	Yes
rna191_gene=HAP3_CDS=1-435_loc:NC_001134.8|181660-182094|-_exons:181660-182094_segs:1-435	Annotated	Yes
rna1910_gene=SMC2_CDS=1-3513_loc:NC_001138.5|216594-220106|-_exons:216594-220106_segs:1-3513	Annotated	Yes
rna1911_gene=RPL2A_CDS=1-765_loc:NC_001138.5|220507-221418|-_exons:220507-221267,221415-221418_segs:1-4,5-765	Annotated	Yes
rna1912_gene=RUF23_loc:NC_001138.5|221714-221967|+_exons:221714-221967_segs:1-254	Annotated	No
rna1913_gene=RRT5_CDS=1-870_loc:NC_001138.5|222090-222959|-_exons:222090-222959_segs:1-870	Annotated	Yes
rna1914_gene=RPL29_CDS=1-180_loc:NC_001138.5|223258-223437|-_exons:223258-223437_segs:1-180	Annotated	Yes
rna1915_gene=YFR032C-B_CDS=1-264_loc:NC_001138.5|223710-223973|-_exons:223710-223973_segs:1-264	Annotated	Yes
rna1916_gene=QCR6_CDS=1-444_loc:NC_001138.5|224326-224769|-_exons:224326-224769_segs:1-444	Annotated	Yes
rna1917_gene=PHO4_CDS=1-939_loc:NC_001138.5|225020-225958|-_exons:225020-225958_segs:1-939	Annotated	Yes
rna1918_gene=YFR035C_CDS=1-345_loc:NC_001138.5|226121-226465|-_exons:226121-226465_segs:1-345	Annotated	Yes
rna1919_gene=gene1921_loc:NC_001138.5|226688-226760|-_exons:226688-226760_segs:1-73	Annotated	No
rna192_gene=RFT1_CDS=1-1725_loc:NC_001134.8|182401-184125|+_exons:182401-184125_segs:1-1725	Annotated	Yes
rna1920_gene=CDC26_CDS=1-375_loc:NC_001138.5|226963-227337|+_exons:226963-227337_segs:1-375	Annotated	Yes
rna1921_gene=RSC8_CDS=1-1674_loc:NC_001138.5|227513-229186|-_exons:227513-229186_segs:1-1674	Annotated	Yes
rna1922_gene=IRC5_CDS=1-2562_loc:NC_001138.5|229380-231941|+_exons:229380-231941_segs:1-2562	Annotated	Yes
rna1923_gene=OSW7_CDS=1-1533_loc:NC_001138.5|232012-233544|-_exons:232012-233544_segs:1-1533	Annotated	Yes
rna1924_gene=SAP155_CDS=1-3009_loc:NC_001138.5|234242-237250|+_exons:234242-237250_segs:1-3009	Annotated	Yes
rna1925_gene=ERJ5_CDS=1-888_loc:NC_001138.5|237368-238255|-_exons:237368-238255_segs:1-888	Annotated	Yes
rna1926_gene=KEG1_CDS=1-603_loc:NC_001138.5|238458-239060|+_exons:238458-239060_segs:1-603	Annotated	Yes
rna1927_gene=IRC6_CDS=1-714_loc:NC_001138.5|239114-239827|-_exons:239114-239827_segs:1-714	Annotated	Yes
rna1928_gene=DUG1_CDS=1-1446_loc:NC_001138.5|239992-241437|-_exons:239992-241437_segs:1-1446	Annotated	Yes
rna1929_gene=YFR045W_CDS=1-930_loc:NC_001138.5|241998-242999|+_exons:241998-242009,242082-242999_segs:1-12,13-930	Annotated	Yes
rna193_gene=APN2_CDS=1-1563_loc:NC_001134.8|184353-185915|+_exons:184353-185915_segs:1-1563	Annotated	Yes
rna1930_gene=CNN1_CDS=1-1086_loc:NC_001138.5|243074-244159|-_exons:243074-244159_segs:1-1086	Annotated	Yes
rna1931_gene=BNA6_CDS=1-888_loc:NC_001138.5|244279-245166|-_exons:244279-245166_segs:1-888	Annotated	Yes
rna1932_gene=RMD8_CDS=1-1989_loc:NC_001138.5|246146-248134|+_exons:246146-248134_segs:1-1989	Annotated	Yes
rna1933_gene=YMR31_CDS=1-372_loc:NC_001138.5|248523-248894|+_exons:248523-248894_segs:1-372	Annotated	Yes
rna1934_gene=PRE4_CDS=1-801_loc:NC_001138.5|249066-249866|-_exons:249066-249866_segs:1-801	Annotated	Yes
rna1935_gene=RET2_CDS=1-1641_loc:NC_001138.5|250163-251803|-_exons:250163-251803_segs:1-1641	Annotated	Yes
rna1936_gene=RPN12_CDS=1-825_loc:NC_001138.5|252505-253329|+_exons:252505-253329_segs:1-825	Annotated	Yes
rna1937_gene=HXK1_CDS=1-1458_loc:NC_001138.5|253592-255049|-_exons:253592-255049_segs:1-1458	Annotated	Yes
rna1938_gene=IRC7_CDS=1-1023_loc:NC_001138.5|264204-265226|+_exons:264204-265226_segs:1-1023	Annotated	Yes
rna1939_gene=YFR057W_CDS=1-456_loc:NC_001138.5|269061-269516|+_exons:269061-269516_segs:1-456	Annotated	Yes
rna194_gene=POP8_CDS=1-402_loc:NC_001134.8|185998-186474|-_exons:185998-186352,186428-186474_segs:1-47,48-402	Annotated	Yes
rna1940_gene=COS12_CDS=1-1143_loc:NC_001139.9|2790-3932|+_exons:2790-3932_segs:1-1143	Annotated	Yes
rna1941_gene=YGL262W_CDS=1-528_loc:NC_001139.9|5312-5839|+_exons:5312-5839_segs:1-528	Annotated	Yes
rna1942_gene=PAU11_CDS=1-363_loc:NC_001139.9|6290-6652|-_exons:6290-6652_segs:1-363	Annotated	Yes
rna1943_gene=YGL260W_CDS=1-231_loc:NC_001139.9|6860-7090|+_exons:6860-7090_segs:1-231	Annotated	Yes
rna1944_gene=YPS5_CDS=1-498_loc:NC_001139.9|8470-8967|+_exons:8470-8967_segs:1-498	Annotated	Yes
rna1945_gene=YGL258W-A_CDS=1-234_loc:NC_001139.9|9162-9395|+_exons:9162-9395_segs:1-234	Annotated	Yes
rna1946_gene=VEL1_CDS=1-621_loc:NC_001139.9|11110-11730|+_exons:11110-11730_segs:1-621	Annotated	Yes
rna1947_gene=MNT2_CDS=1-1677_loc:NC_001139.9|12481-14157|-_exons:12481-14157_segs:1-1677	Annotated	Yes
rna1948_gene=ADH4_CDS=1-1149_loc:NC_001139.9|15159-16307|+_exons:15159-16307_segs:1-1149	Annotated	Yes
rna1949_gene=ZRT1_CDS=1-1131_loc:NC_001139.9|20978-22108|+_exons:20978-22108_segs:1-1131	Annotated	Yes
rna195_gene=PEP1_CDS=1-4740_loc:NC_001134.8|186844-191583|-_exons:186844-191583_segs:1-4740	Annotated	Yes
rna1950_gene=FZF1_CDS=1-900_loc:NC_001139.9|22304-23203|+_exons:22304-23203_segs:1-900	Annotated	Yes
rna1951_gene=HXK2_CDS=1-1461_loc:NC_001139.9|23935-25395|+_exons:23935-25395_segs:1-1461	Annotated	Yes
rna1952_gene=RTG2_CDS=1-1767_loc:NC_001139.9|25718-27484|-_exons:25718-27484_segs:1-1767	Annotated	Yes
rna1953_gene=HFM1_CDS=1-3564_loc:NC_001139.9|27921-31636|-_exons:27921-31426,31579-31636_segs:1-58,59-3564	Annotated	Yes
rna1954_gene=RMR1_CDS=1-726_loc:NC_001139.9|31910-32635|+_exons:31910-32635_segs:1-726	Annotated	Yes
rna1955_gene=ZIP2_CDS=1-2115_loc:NC_001139.9|33098-35212|+_exons:33098-35212_segs:1-2115	Annotated	Yes
rna1956_gene=RME3_loc:NC_001139.9|33109-35013|-_exons:33109-35013_segs:1-1905	Annotated	Yes
rna1957_gene=PDE1_CDS=1-1110_loc:NC_001139.9|35653-36762|+_exons:35653-36762_segs:1-1110	Annotated	Yes
rna1958_gene=BRR6_CDS=1-594_loc:NC_001139.9|36933-37526|+_exons:36933-37526_segs:1-594	Annotated	Yes
rna1959_gene=RAI1_CDS=1-1164_loc:NC_001139.9|37617-38780|-_exons:37617-38780_segs:1-1164	Annotated	Yes
rna196_gene=FUS3_CDS=1-1062_loc:NC_001134.8|192451-193512|+_exons:192451-193512_segs:1-1062	Annotated	Yes
rna1960_gene=GUS1_CDS=1-2127_loc:NC_001139.9|39023-41149|+_exons:39023-41149_segs:1-2127	Annotated	Yes
rna1961_gene=RTF1_CDS=1-1677_loc:NC_001139.9|41498-43174|+_exons:41498-43174_segs:1-1677	Annotated	Yes
rna1962_gene=TAD1_CDS=1-1203_loc:NC_001139.9|43307-44509|+_exons:43307-44509_segs:1-1203	Annotated	Yes
rna1963_gene=YGL242C_CDS=1-546_loc:NC_001139.9|44652-45197|-_exons:44652-45197_segs:1-546	Annotated	Yes
rna1964_gene=KAP114_CDS=1-3015_loc:NC_001139.9|45445-48459|+_exons:45445-48459_segs:1-3015	Annotated	Yes
rna1965_gene=DOC1_CDS=1-753_loc:NC_001139.9|48613-49365|+_exons:48613-49365_segs:1-753	Annotated	Yes
rna1966_gene=CSE1_CDS=1-2883_loc:NC_001139.9|49552-52434|+_exons:49552-52434_segs:1-2883	Annotated	Yes
rna1967_gene=HAP2_CDS=1-798_loc:NC_001139.9|52731-53528|-_exons:52731-53528_segs:1-798	Annotated	Yes
rna1968_gene=MTO1_CDS=1-2010_loc:NC_001139.9|53787-55796|-_exons:53787-55796_segs:1-2010	Annotated	Yes
rna1969_gene=YGL235W_CDS=1-537_loc:NC_001139.9|55279-55815|+_exons:55279-55815_segs:1-537	Annotated	Yes
rna197_gene=ACH1_CDS=1-1581_loc:NC_001134.8|194122-195702|+_exons:194122-195702_segs:1-1581	Annotated	Yes
rna1970_gene=ADE5%2C7_CDS=1-2409_loc:NC_001139.9|56482-58890|+_exons:56482-58890_segs:1-2409	Annotated	Yes
rna1971_gene=SEC15_CDS=1-2733_loc:NC_001139.9|59122-61854|+_exons:59122-61854_segs:1-2733	Annotated	Yes
rna1972_gene=TAN1_CDS=1-870_loc:NC_001139.9|62075-63002|+_exons:62075-62131,62190-63002_segs:1-57,58-870	Annotated	Yes
rna1973_gene=EMC4_CDS=1-573_loc:NC_001139.9|63048-63620|-_exons:63048-63620_segs:1-573	Annotated	Yes
rna1974_gene=YGL230C_CDS=1-444_loc:NC_001139.9|63772-64215|-_exons:63772-64215_segs:1-444	Annotated	Yes
rna1975_gene=SAP4_CDS=1-2457_loc:NC_001139.9|64503-66959|-_exons:64503-66959_segs:1-2457	Annotated	Yes
rna1976_gene=SHE10_CDS=1-1734_loc:NC_001139.9|67598-69331|+_exons:67598-69331_segs:1-1734	Annotated	Yes
rna1977_gene=VID30_CDS=1-2877_loc:NC_001139.9|69671-72547|+_exons:69671-72547_segs:1-2877	Annotated	Yes
rna1978_gene=OST5_CDS=1-261_loc:NC_001139.9|72749-73158|-_exons:72749-72988,73138-73158_segs:1-21,22-261	Annotated	Yes
rna1979_gene=MTC3_CDS=1-372_loc:NC_001139.9|73340-73711|+_exons:73340-73711_segs:1-372	Annotated	Yes
rna198_gene=gene198_loc:NC_001134.8|197494-197567|+_exons:197494-197567_segs:1-74	Annotated	No
rna1980_gene=gene1982_loc:NC_001139.9|73829-73902|-_exons:73829-73902_segs:1-74	Annotated	No
rna1981_gene=VRG4_CDS=1-1014_loc:NC_001139.9|76894-77907|+_exons:76894-77907_segs:1-1014	Annotated	Yes
rna1982_gene=SDT1_CDS=1-843_loc:NC_001139.9|78015-78857|-_exons:78015-78857_segs:1-843	Annotated	Yes
rna1983_gene=COG1_CDS=1-1254_loc:NC_001139.9|79112-80365|-_exons:79112-80365_segs:1-1254	Annotated	Yes
rna1984_gene=EDC1_CDS=1-528_loc:NC_001139.9|80659-81186|-_exons:80659-81186_segs:1-528	Annotated	Yes
rna1985_gene=NIF3_CDS=1-867_loc:NC_001139.9|81426-82292|-_exons:81426-82292_segs:1-867	Annotated	Yes
rna1986_gene=FRA2_CDS=1-363_loc:NC_001139.9|82374-82736|+_exons:82374-82736_segs:1-363	Annotated	Yes
rna1987_gene=MDM34_CDS=1-1380_loc:NC_001139.9|82878-84257|-_exons:82878-84257_segs:1-1380	Annotated	Yes
rna1988_gene=KIP3_CDS=1-2418_loc:NC_001139.9|84885-87302|+_exons:84885-87302_segs:1-2418	Annotated	Yes
rna1989_gene=CLG1_CDS=1-1359_loc:NC_001139.9|87981-89339|+_exons:87981-89339_segs:1-1359	Annotated	Yes
rna199_gene=gene199_loc:NC_001134.8|197629-197699|-_exons:197629-197699_segs:1-71	Annotated	No
rna1990_gene=SKI8_CDS=1-1194_loc:NC_001139.9|90054-91247|-_exons:90054-91247_segs:1-1194	Annotated	Yes
rna1991_gene=VAM7_CDS=1-951_loc:NC_001139.9|91432-92382|+_exons:91432-92382_segs:1-951	Annotated	Yes
rna1992_gene=NCS6_CDS=1-1080_loc:NC_001139.9|92512-93591|+_exons:92512-93591_segs:1-1080	Annotated	Yes
rna1993_gene=YPT32_CDS=1-669_loc:NC_001139.9|93792-94460|+_exons:93792-94460_segs:1-669	Annotated	Yes
rna1994_gene=MIG2_CDS=1-1149_loc:NC_001139.9|95858-97006|+_exons:95858-97006_segs:1-1149	Annotated	Yes
rna1995_gene=SIP2_CDS=1-1248_loc:NC_001139.9|97338-98585|+_exons:97338-98585_segs:1-1248	Annotated	Yes
rna1996_gene=SPT16_CDS=1-3108_loc:NC_001139.9|98969-102076|+_exons:98969-102076_segs:1-3108	Annotated	Yes
rna1997_gene=CHC1_CDS=1-4962_loc:NC_001139.9|102543-107504|-_exons:102543-107504_segs:1-4962	Annotated	Yes
rna1998_gene=POX1_CDS=1-2247_loc:NC_001139.9|108158-110404|+_exons:108158-110404_segs:1-2247	Annotated	Yes
rna1999_gene=gene2001_loc:NC_001139.9|110625-110696|-_exons:110625-110696_segs:1-72	Annotated	No
rna2_gene=SEO1_CDS=1-1782_loc:NC_001133.9|7235-9016|-_exons:7235-9016_segs:1-1782	Annotated	Yes
rna20_gene=GEM1_CDS=1-1989_loc:NC_001133.9|52801-54789|-_exons:52801-54789_segs:1-1989	Annotated	Yes
rna200_gene=RRN6_CDS=1-2685_loc:NC_001134.8|199064-201748|-_exons:199064-201748_segs:1-2685	Annotated	Yes
rna2000_gene=YGL204C_CDS=1-306_loc:NC_001139.9|111700-112005|-_exons:111700-112005_segs:1-306	Annotated	Yes
rna2001_gene=KEX1_CDS=1-2190_loc:NC_001139.9|112475-114664|-_exons:112475-114664_segs:1-2190	Annotated	Yes
rna2002_gene=gene2004_loc:NC_001139.9|115488-115583|+_exons:115488-115524,115548-115583_segs:1-37,38-73	Annotated	No
rna2003_gene=ARO8_CDS=1-1503_loc:NC_001139.9|116059-117561|+_exons:116059-117561_segs:1-1503	Annotated	Yes
rna2004_gene=MCM6_CDS=1-3054_loc:NC_001139.9|117854-120907|-_exons:117854-120907_segs:1-3054	Annotated	Yes
rna2005_gene=gene2007_loc:NC_001139.9|122269-122341|+_exons:122269-122341_segs:1-73	Annotated	No
rna2006_gene=EMP24_CDS=1-612_loc:NC_001139.9|122694-123305|-_exons:122694-123305_segs:1-612	Annotated	Yes
rna2007_gene=YIP4_CDS=1-708_loc:NC_001139.9|123591-124298|+_exons:123591-124298_segs:1-708	Annotated	Yes
rna2008_gene=MDS3_CDS=1-4464_loc:NC_001139.9|124698-129161|+_exons:124698-129161_segs:1-4464	Annotated	Yes
rna2009_gene=DSD1_CDS=1-1287_loc:NC_001139.9|129883-131169|+_exons:129883-131169_segs:1-1287	Annotated	Yes
rna201_gene=FMT1_CDS=1-1206_loc:NC_001134.8|202056-203261|+_exons:202056-203261_segs:1-1206	Annotated	Yes
rna2010_gene=GCN1_CDS=1-8019_loc:NC_001139.9|131525-139543|+_exons:131525-139543_segs:1-8019	Annotated	Yes
rna2011_gene=YGL194C-A_CDS=1-243_loc:NC_001139.9|139719-139961|-_exons:139719-139961_segs:1-243	Annotated	Yes
rna2012_gene=HOS2_CDS=1-1359_loc:NC_001139.9|140368-141726|-_exons:140368-141726_segs:1-1359	Annotated	Yes
rna2013_gene=RME2_CDS=1894-2205_loc:NC_001139.9|141898-144120|-_exons:141898-144120_segs:1-2223	Annotated	Yes
rna2015_gene=IME4_CDS=1-1803_loc:NC_001139.9|142246-144048|+_exons:142246-144048_segs:1-1803	Annotated	Yes
rna2016_gene=COX13_CDS=1-390_loc:NC_001139.9|144808-145197|+_exons:144808-145197_segs:1-390	Annotated	Yes
rna2017_gene=CDC55_CDS=1-1581_loc:NC_001139.9|145809-147389|-_exons:145809-147389_segs:1-1581	Annotated	Yes
rna2018_gene=RPS26A_CDS=1-360_loc:NC_001139.9|148229-148588|-_exons:148229-148588_segs:1-360	Annotated	Yes
rna2019_gene=YGL188C-A_CDS=1-141_loc:NC_001139.9|148824-148964|-_exons:148824-148964_segs:1-141	Annotated	Yes
rna202_gene=SCT1_CDS=1-2280_loc:NC_001134.8|203538-205817|+_exons:203538-205817_segs:1-2280	Annotated	Yes
rna2020_gene=COX4_CDS=1-468_loc:NC_001139.9|149704-150171|-_exons:149704-150171_segs:1-468	Annotated	Yes
rna2021_gene=TPN1_CDS=1-1740_loc:NC_001139.9|151037-152776|-_exons:151037-152776_segs:1-1740	Annotated	Yes
rna2022_gene=YGL185C_CDS=1-1140_loc:NC_001139.9|153167-154306|-_exons:153167-154306_segs:1-1140	Annotated	Yes
rna2023_gene=STR3_CDS=1-1398_loc:NC_001139.9|154615-156012|-_exons:154615-156012_segs:1-1398	Annotated	Yes
rna2024_gene=MND1_CDS=1-660_loc:NC_001139.9|156543-157285|-_exons:156543-157199,157283-157285_segs:1-3,4-660	Annotated	Yes
rna2025_gene=GTS1_CDS=1-1191_loc:NC_001139.9|157906-159096|+_exons:157906-159096_segs:1-1191	Annotated	Yes
rna2026_gene=ATG1_CDS=1-2694_loc:NC_001139.9|160065-162758|+_exons:160065-162758_segs:1-2694	Annotated	Yes
rna2027_gene=TOS3_CDS=1-1683_loc:NC_001139.9|163409-165091|-_exons:163409-165091_segs:1-1683	Annotated	Yes
rna2028_gene=MPT5_CDS=1-2580_loc:NC_001139.9|167352-170571|+_exons:167352-167354,167995-170571_segs:1-3,4-2580	Annotated	Yes
rna2029_gene=YGL176C_CDS=1-1665_loc:NC_001139.9|171415-173079|-_exons:171415-173079_segs:1-1665	Annotated	Yes
rna203_gene=YBL010C_CDS=1-843_loc:NC_001134.8|206107-206949|-_exons:206107-206949_segs:1-843	Annotated	Yes
rna2030_gene=SAE2_CDS=1-1038_loc:NC_001139.9|173285-174322|-_exons:173285-174322_segs:1-1038	Annotated	Yes
rna2031_gene=BUD13_CDS=1-801_loc:NC_001139.9|174545-175345|+_exons:174545-175345_segs:1-801	Annotated	Yes
rna2032_gene=XRN1_CDS=1-4587_loc:NC_001139.9|175527-180113|-_exons:175527-180113_segs:1-4587	Annotated	Yes
rna2033_gene=NUP49_CDS=1-1419_loc:NC_001139.9|180700-182118|+_exons:180700-182118_segs:1-1419	Annotated	Yes
rna2034_gene=ROK1_CDS=1-1695_loc:NC_001139.9|182390-184084|+_exons:182390-184084_segs:1-1695	Annotated	Yes
rna2035_gene=SPO74_CDS=1-1242_loc:NC_001139.9|184153-185394|-_exons:184153-185394_segs:1-1242	Annotated	Yes
rna2036_gene=gene2038_loc:NC_001139.9|185714-185786|-_exons:185714-185786_segs:1-73	Annotated	No
rna2037_gene=SUA5_CDS=1-1281_loc:NC_001139.9|186059-187339|+_exons:186059-187339_segs:1-1281	Annotated	Yes
rna2038_gene=HUR1_CDS=1-333_loc:NC_001139.9|187464-187796|+_exons:187464-187796_segs:1-333	Annotated	Yes
rna2039_gene=PMR1_CDS=1-2853_loc:NC_001139.9|187616-190468|-_exons:187616-190468_segs:1-2853	Annotated	Yes
rna204_gene=ALK2_CDS=1-2031_loc:NC_001134.8|207194-209224|+_exons:207194-209224_segs:1-2031	Annotated	Yes
rna2040_gene=CUP2_CDS=1-678_loc:NC_001139.9|191129-191806|+_exons:191129-191806_segs:1-678	Annotated	Yes
rna2041_gene=YRB30_CDS=1-1323_loc:NC_001139.9|191978-193300|-_exons:191978-193300_segs:1-1323	Annotated	Yes
rna2042_gene=RAD54_CDS=1-2697_loc:NC_001139.9|193707-196403|-_exons:193707-196403_segs:1-2697	Annotated	Yes
rna2043_gene=SUT1_CDS=1-900_loc:NC_001139.9|198138-199037|+_exons:198138-199037_segs:1-900	Annotated	Yes
rna2044_gene=YIP5_CDS=1-933_loc:NC_001139.9|199210-200142|-_exons:199210-200142_segs:1-933	Annotated	Yes
rna2045_gene=AIM14_CDS=1-1713_loc:NC_001139.9|200561-202273|+_exons:200561-202273_segs:1-1713	Annotated	Yes
rna2046_gene=YGL159W_CDS=1-1113_loc:NC_001139.9|202721-203833|+_exons:202721-203833_segs:1-1113	Annotated	Yes
rna2047_gene=gene2049_loc:NC_001139.9|205521-205634|+_exons:205521-205558,205591-205634_segs:1-38,39-82	Annotated	No
rna2048_gene=RCK1_CDS=1-1539_loc:NC_001139.9|207033-208571|+_exons:207033-208571_segs:1-1539	Annotated	Yes
rna2049_gene=ARI1_CDS=1-1044_loc:NC_001139.9|209006-210049|+_exons:209006-210049_segs:1-1044	Annotated	Yes
rna205_gene=YBL008W-A_CDS=1-240_loc:NC_001134.8|209409-209648|+_exons:209409-209648_segs:1-240	Annotated	Yes
rna2050_gene=AMS1_CDS=1-3252_loc:NC_001139.9|210416-213667|+_exons:210416-213667_segs:1-3252	Annotated	Yes
rna2051_gene=CDC43_CDS=1-1131_loc:NC_001139.9|214081-215211|+_exons:214081-215211_segs:1-1131	Annotated	Yes
rna2052_gene=LYS5_CDS=1-819_loc:NC_001139.9|215278-216096|-_exons:215278-216096_segs:1-819	Annotated	Yes
rna2053_gene=PEX14_CDS=1-1026_loc:NC_001139.9|216273-217298|+_exons:216273-217298_segs:1-1026	Annotated	Yes
rna2054_gene=NUT1_CDS=1-3399_loc:NC_001139.9|217524-220922|+_exons:217524-220922_segs:1-3399	Annotated	Yes
rna2055_gene=INO80_CDS=1-4470_loc:NC_001139.9|221104-225573|-_exons:221104-225573_segs:1-4470	Annotated	Yes
rna2056_gene=ARO2_CDS=1-1131_loc:NC_001139.9|226399-227529|+_exons:226399-227529_segs:1-1131	Annotated	Yes
rna2057_gene=RPL9A_CDS=1-576_loc:NC_001139.9|227754-228329|-_exons:227754-228329_segs:1-576	Annotated	Yes
rna2058_gene=RRT6_CDS=1-936_loc:NC_001139.9|228751-229686|-_exons:228751-229686_segs:1-936	Annotated	Yes
rna2059_gene=TIP20_CDS=1-2106_loc:NC_001139.9|230243-232348|+_exons:230243-232348_segs:1-2106	Annotated	Yes
rna206_gene=HIR1_CDS=1-2523_loc:NC_001134.8|209653-212175|+_exons:209653-212175_segs:1-2523	Annotated	Yes
rna2060_gene=ROG1_CDS=1-2058_loc:NC_001139.9|232450-234507|-_exons:232450-234507_segs:1-2058	Annotated	Yes
rna2061_gene=MRF1_CDS=1-1242_loc:NC_001139.9|234717-235958|-_exons:234717-235958_segs:1-1242	Annotated	Yes
rna2062_gene=GPI10_CDS=1-1851_loc:NC_001139.9|236269-238119|-_exons:236269-238119_segs:1-1851	Annotated	Yes
rna2063_gene=HUL5_CDS=1-2733_loc:NC_001139.9|238353-241085|+_exons:238353-241085_segs:1-2733	Annotated	Yes
rna2064_gene=YGL140C_CDS=1-3660_loc:NC_001139.9|241353-245012|-_exons:241353-245012_segs:1-3660	Annotated	Yes
rna2065_gene=FLC3_CDS=1-2409_loc:NC_001139.9|245716-248124|+_exons:245716-248124_segs:1-2409	Annotated	Yes
rna2066_gene=YGL138C_CDS=1-1038_loc:NC_001139.9|248494-249531|-_exons:248494-249531_segs:1-1038	Annotated	Yes
rna2067_gene=SEC27_CDS=1-2670_loc:NC_001139.9|249869-252738|+_exons:249869-249886,250087-252738_segs:1-18,19-2670	Annotated	Yes
rna2068_gene=MRM2_CDS=1-963_loc:NC_001139.9|252897-253859|-_exons:252897-253859_segs:1-963	Annotated	Yes
rna2069_gene=RPL1B_CDS=1-654_loc:NC_001139.9|254641-255294|+_exons:254641-255294_segs:1-654	Annotated	Yes
rna207_gene=SLA1_CDS=1-3735_loc:NC_001134.8|212632-216366|-_exons:212632-216366_segs:1-3735	Annotated	Yes
rna2070_gene=PCL10_CDS=1-1302_loc:NC_001139.9|255663-256964|+_exons:255663-256964_segs:1-1302	Annotated	Yes
rna2071_gene=ITC1_CDS=1-3795_loc:NC_001139.9|257707-261501|+_exons:257707-261501_segs:1-3795	Annotated	Yes
rna2072_gene=SNT2_CDS=1-4212_loc:NC_001139.9|261648-265859|-_exons:261648-265859_segs:1-4212	Annotated	Yes
rna2073_gene=CEG1_CDS=1-1380_loc:NC_001139.9|266145-267524|+_exons:266145-267524_segs:1-1380	Annotated	Yes
rna2074_gene=RSM23_CDS=1-1353_loc:NC_001139.9|267723-269075|-_exons:267723-269075_segs:1-1353	Annotated	Yes
rna2075_gene=CWC23_CDS=1-852_loc:NC_001139.9|269293-270144|-_exons:269293-270144_segs:1-852	Annotated	Yes
rna2076_gene=SOH1_CDS=1-384_loc:NC_001139.9|270392-270775|-_exons:270392-270775_segs:1-384	Annotated	Yes
rna2077_gene=SCS3_CDS=1-1143_loc:NC_001139.9|270997-272139|+_exons:270997-272139_segs:1-1143	Annotated	Yes
rna2078_gene=MET13_CDS=1-1803_loc:NC_001139.9|272520-274322|+_exons:272520-274322_segs:1-1803	Annotated	Yes
rna2079_gene=MON1_CDS=1-1935_loc:NC_001139.9|274780-276714|-_exons:274780-276714_segs:1-1935	Annotated	Yes
rna208_gene=LDB7_CDS=1-543_loc:NC_001134.8|216587-217129|-_exons:216587-217129_segs:1-543	Annotated	Yes
rna2080_gene=RPS2_CDS=1-765_loc:NC_001139.9|277617-278381|+_exons:277617-278381_segs:1-765	Annotated	Yes
rna2081_gene=NAB2_CDS=1-1578_loc:NC_001139.9|278946-280523|-_exons:278946-280523_segs:1-1578	Annotated	Yes
rna2082_gene=GPG1_CDS=1-381_loc:NC_001139.9|280777-281157|-_exons:280777-281157_segs:1-381	Annotated	Yes
rna2083_gene=PRP43_CDS=1-2304_loc:NC_001139.9|281634-283937|-_exons:281634-283937_segs:1-2304	Annotated	Yes
rna2084_gene=COQ8_CDS=1-1506_loc:NC_001139.9|284442-285947|+_exons:284442-285947_segs:1-1506	Annotated	Yes
rna2085_gene=gene2087_loc:NC_001139.9|287350-287455|-_exons:287350-287385,287420-287455_segs:1-36,37-72	Annotated	No
rna2086_gene=YGL117W_CDS=1-798_loc:NC_001139.9|288512-289309|+_exons:288512-289309_segs:1-798	Annotated	Yes
rna2087_gene=CDC20_CDS=1-1833_loc:NC_001139.9|289809-291641|+_exons:289809-291641_segs:1-1833	Annotated	Yes
rna2088_gene=SNF4_CDS=1-969_loc:NC_001139.9|292033-293001|+_exons:292033-293001_segs:1-969	Annotated	Yes
rna2089_gene=YGL114W_CDS=1-2178_loc:NC_001139.9|293460-295637|+_exons:293460-295637_segs:1-2178	Annotated	Yes
rna209_gene=PDR3_CDS=1-2931_loc:NC_001134.8|217470-220400|+_exons:217470-220400_segs:1-2931	Annotated	Yes
rna2090_gene=SLD3_CDS=1-2007_loc:NC_001139.9|295932-297938|+_exons:295932-297938_segs:1-2007	Annotated	Yes
rna2091_gene=TAF6_CDS=1-1551_loc:NC_001139.9|298178-299728|-_exons:298178-299728_segs:1-1551	Annotated	Yes
rna2092_gene=NSA1_CDS=1-1392_loc:NC_001139.9|299978-301369|+_exons:299978-301369_segs:1-1392	Annotated	Yes
rna2093_gene=CUE3_CDS=1-1875_loc:NC_001139.9|301537-303411|-_exons:301537-303411_segs:1-1875	Annotated	Yes
rna2094_gene=YGL108C_CDS=1-423_loc:NC_001139.9|303649-304071|-_exons:303649-304071_segs:1-423	Annotated	Yes
rna2095_gene=RMD9_CDS=1-1941_loc:NC_001139.9|304333-306273|-_exons:304333-306273_segs:1-1941	Annotated	Yes
rna2096_gene=MLC1_CDS=1-450_loc:NC_001139.9|306560-307009|+_exons:306560-307009_segs:1-450	Annotated	Yes
rna2097_gene=ARC1_CDS=1-1131_loc:NC_001139.9|307437-308567|+_exons:307437-308567_segs:1-1131	Annotated	Yes
rna2098_gene=VPS73_CDS=1-1461_loc:NC_001139.9|308713-310173|-_exons:308713-310173_segs:1-1461	Annotated	Yes
rna2099_gene=RPL28_CDS=1-450_loc:NC_001139.9|310967-311927|+_exons:310967-311015,311527-311927_segs:1-49,50-450	Annotated	Yes
rna21_gene=SPC72_CDS=1-1869_loc:NC_001133.9|54989-56857|-_exons:54989-56857_segs:1-1869	Annotated	Yes
rna210_gene=YBL005W-B_CDS=1-5269_loc:NC_001134.8|221330-226598|+_exons:221330-226598_segs:1-5269	Annotated	Yes
rna2100_gene=YGL101W_CDS=1-648_loc:NC_001139.9|312193-312840|+_exons:312193-312840_segs:1-648	Annotated	Yes
rna2101_gene=SEH1_CDS=1-1050_loc:NC_001139.9|313234-314283|+_exons:313234-314283_segs:1-1050	Annotated	Yes
rna2102_gene=LSG1_CDS=1-1923_loc:NC_001139.9|314631-316553|+_exons:314631-316553_segs:1-1923	Annotated	Yes
rna2103_gene=snR82_loc:NC_001139.9|316788-317055|+_exons:316788-317055_segs:1-268	Annotated	Yes
rna2104_gene=USE1_CDS=1-738_loc:NC_001139.9|317342-318079|+_exons:317342-318079_segs:1-738	Annotated	Yes
rna2105_gene=gene2107_loc:NC_001139.9|319781-319852|+_exons:319781-319852_segs:1-72	Annotated	No
rna2106_gene=SRM1_CDS=1-1449_loc:NC_001139.9|321782-323230|+_exons:321782-323230_segs:1-1449	Annotated	Yes
rna2107_gene=TOS8_CDS=1-831_loc:NC_001139.9|325331-326161|+_exons:325331-326161_segs:1-831	Annotated	Yes
rna2108_gene=SOE1_loc:NC_001139.9|328583-328654|+_exons:328583-328654_segs:1-72	Annotated	No
rna2109_gene=VPS45_CDS=1-1734_loc:NC_001139.9|328874-330607|-_exons:328874-330607_segs:1-1734	Annotated	Yes
rna2110_gene=PAN2_CDS=1-3348_loc:NC_001139.9|331118-334465|-_exons:331118-334465_segs:1-3348	Annotated	Yes
rna2111_gene=SPC105_CDS=1-2754_loc:NC_001139.9|334886-337639|+_exons:334886-337639_segs:1-2754	Annotated	Yes
rna2112_gene=NUP145_CDS=1-3954_loc:NC_001139.9|337906-341859|+_exons:337906-341859_segs:1-3954	Annotated	Yes
rna2113_gene=NBP35_CDS=1-987_loc:NC_001139.9|342056-343042|-_exons:342056-343042_segs:1-987	Annotated	Yes
rna2114_gene=LIF1_CDS=1-1266_loc:NC_001139.9|343319-344584|+_exons:343319-344584_segs:1-1266	Annotated	Yes
rna2115_gene=MF(ALPHA)2_CDS=1-363_loc:NC_001139.9|344791-345153|-_exons:344791-345153_segs:1-363	Annotated	Yes
rna2116_gene=snR10_loc:NC_001139.9|345986-346230|+_exons:345986-346230_segs:1-245	Annotated	No
rna2117_gene=MMS2_CDS=1-414_loc:NC_001139.9|346406-346904|-_exons:346406-346808,346894-346904_segs:1-11,12-414	Annotated	Yes
rna2118_gene=MAD1_CDS=1-2250_loc:NC_001139.9|347119-349368|+_exons:347119-349368_segs:1-2250	Annotated	Yes
rna2119_gene=LCL3_CDS=1-825_loc:NC_001139.9|349616-350440|+_exons:349616-350440_segs:1-825	Annotated	Yes
rna212_gene=gene212_loc:NC_001134.8|227075-227156|+_exons:227075-227156_segs:1-82	Annotated	No
rna2120_gene=GUP1_CDS=1-1683_loc:NC_001139.9|350616-352298|-_exons:350616-352298_segs:1-1683	Annotated	Yes
rna2121_gene=SCY1_CDS=1-2415_loc:NC_001139.9|353058-355472|+_exons:353058-355472_segs:1-2415	Annotated	Yes
rna2122_gene=YGL082W_CDS=1-1146_loc:NC_001139.9|355827-356972|+_exons:355827-356972_segs:1-1146	Annotated	Yes
rna2123_gene=YGL081W_CDS=1-963_loc:NC_001139.9|357377-358339|+_exons:357377-358339_segs:1-963	Annotated	Yes
rna2124_gene=MPC1_CDS=1-393_loc:NC_001139.9|358636-359028|+_exons:358636-359028_segs:1-393	Annotated	Yes
rna2125_gene=KXD1_CDS=1-657_loc:NC_001139.9|359444-360100|+_exons:359444-360100_segs:1-657	Annotated	Yes
rna2126_gene=DBP3_CDS=1-1572_loc:NC_001139.9|360288-361859|-_exons:360288-361859_segs:1-1572	Annotated	Yes
rna2127_gene=HNM1_CDS=1-1692_loc:NC_001139.9|362225-363916|-_exons:362225-363916_segs:1-1692	Annotated	Yes
rna2128_gene=RPL7A_CDS=1-735_loc:NC_001139.9|364335-365996|-_exons:364335-364964,365433-365526,365986-365996_segs:1-11,12-105,106-735	Annotated	Yes
rna2129_gene=snR39_loc:NC_001139.9|365163-365251|-_exons:365163-365251_segs:1-89	Annotated	No
rna213_gene=UTP20_CDS=1-7482_loc:NC_001134.8|227636-235117|+_exons:227636-235117_segs:1-7482	Annotated	Yes
rna2130_gene=snR39B_loc:NC_001139.9|366374-366469|-_exons:366374-366469_segs:1-96	Annotated	No
rna2131_gene=MPS2_CDS=1-1164_loc:NC_001139.9|366925-368088|-_exons:366925-368088_segs:1-1164	Annotated	Yes
rna2132_gene=HSF1_CDS=1-2502_loc:NC_001139.9|368753-371254|+_exons:368753-371254_segs:1-2502	Annotated	Yes
rna2133_gene=AFT1_CDS=1-2073_loc:NC_001139.9|372012-374084|+_exons:372012-374084_segs:1-2073	Annotated	Yes
rna2134_gene=RPB9_CDS=1-369_loc:NC_001139.9|374459-374827|-_exons:374459-374827_segs:1-369	Annotated	Yes
rna2135_gene=MNP1_CDS=1-585_loc:NC_001139.9|375087-375671|+_exons:375087-375671_segs:1-585	Annotated	Yes
rna2136_gene=NPY1_CDS=1-1155_loc:NC_001139.9|376101-377255|+_exons:376101-377255_segs:1-1155	Annotated	Yes
rna2137_gene=SGF73_CDS=1-1974_loc:NC_001139.9|377609-379582|+_exons:377609-379582_segs:1-1974	Annotated	Yes
rna2138_gene=ALG2_CDS=1-1512_loc:NC_001139.9|379760-381271|-_exons:379760-381271_segs:1-1512	Annotated	Yes
rna2139_gene=MRH4_CDS=1-1686_loc:NC_001139.9|381523-383208|-_exons:381523-383208_segs:1-1686	Annotated	Yes
rna214_gene=HTA2_CDS=1-399_loc:NC_001134.8|235394-235792|-_exons:235394-235792_segs:1-399	Annotated	Yes
rna2140_gene=PUS2_CDS=1-1113_loc:NC_001139.9|383654-384766|+_exons:383654-384766_segs:1-1113	Annotated	Yes
rna2141_gene=PYC1_CDS=1-3537_loc:NC_001139.9|385196-388732|+_exons:385196-388732_segs:1-3537	Annotated	Yes
rna2142_gene=DUO1_CDS=1-744_loc:NC_001139.9|388968-389711|-_exons:388968-389711_segs:1-744	Annotated	Yes
rna2143_gene=YBP2_CDS=1-1926_loc:NC_001139.9|390065-391990|+_exons:390065-391990_segs:1-1926	Annotated	Yes
rna2144_gene=PKP2_CDS=1-1476_loc:NC_001139.9|392223-393698|+_exons:392223-393698_segs:1-1476	Annotated	Yes
rna2145_gene=RAD6_CDS=1-519_loc:NC_001139.9|393986-394504|+_exons:393986-394504_segs:1-519	Annotated	Yes
rna2146_gene=GEP7_CDS=1-864_loc:NC_001139.9|394966-395829|-_exons:394966-395829_segs:1-864	Annotated	Yes
rna2147_gene=SDS23_CDS=1-1584_loc:NC_001139.9|396035-397618|-_exons:396035-397618_segs:1-1584	Annotated	Yes
rna2148_gene=OLE1_CDS=1-1533_loc:NC_001139.9|398628-400160|+_exons:398628-400160_segs:1-1533	Annotated	Yes
rna2149_gene=ERV14_CDS=1-417_loc:NC_001139.9|400871-401287|-_exons:400871-401287_segs:1-417	Annotated	Yes
rna215_gene=HTB2_CDS=1-396_loc:NC_001134.8|236492-236887|+_exons:236492-236887_segs:1-396	Annotated	Yes
rna2150_gene=gene2152_loc:NC_001139.9|401527-401598|-_exons:401527-401598_segs:1-72	Annotated	No
rna2151_gene=PRM8_CDS=1-714_loc:NC_001139.9|402589-403302|+_exons:402589-403302_segs:1-714	Annotated	Yes
rna2152_gene=MST27_CDS=1-705_loc:NC_001139.9|403687-404391|+_exons:403687-404391_segs:1-705	Annotated	Yes
rna2153_gene=gene2155_loc:NC_001139.9|405470-405541|+_exons:405470-405541_segs:1-72	Annotated	No
rna2154_gene=TYW3_CDS=1-822_loc:NC_001139.9|405776-406597|+_exons:405776-406597_segs:1-822	Annotated	Yes
rna2155_gene=TIF4632_CDS=1-2745_loc:NC_001139.9|406860-409604|-_exons:406860-409604_segs:1-2745	Annotated	Yes
rna2156_gene=RPT6_CDS=1-1218_loc:NC_001139.9|410069-411286|-_exons:410069-411286_segs:1-1218	Annotated	Yes
rna2157_gene=ALG13_CDS=1-609_loc:NC_001139.9|411552-412160|+_exons:411552-412160_segs:1-609	Annotated	Yes
rna2158_gene=gene2160_loc:NC_001139.9|412294-412367|-_exons:412294-412367_segs:1-74	Annotated	No
rna2159_gene=RIM8_CDS=1-1629_loc:NC_001139.9|414102-415730|+_exons:414102-415730_segs:1-1629	Annotated	Yes
rna216_gene=ECM15_CDS=1-315_loc:NC_001134.8|237153-237467|-_exons:237153-237467_segs:1-315	Annotated	Yes
rna2160_gene=RNA15_CDS=1-891_loc:NC_001139.9|416146-417036|-_exons:416146-417036_segs:1-891	Annotated	Yes
rna2161_gene=DST1_CDS=1-930_loc:NC_001139.9|417483-418412|+_exons:417483-418412_segs:1-930	Annotated	Yes
rna2162_gene=YGL041C-B_CDS=1-183_loc:NC_001139.9|418704-418886|-_exons:418704-418886_segs:1-183	Annotated	Yes
rna2163_gene=YGL041W-A_CDS=1-465_loc:NC_001139.9|418825-419289|+_exons:418825-419289_segs:1-465	Annotated	Yes
rna2164_gene=HEM2_CDS=1-1029_loc:NC_001139.9|419527-420555|-_exons:419527-420555_segs:1-1029	Annotated	Yes
rna2165_gene=SUP54_loc:NC_001139.9|423092-423205|+_exons:423092-423129,423162-423205_segs:1-38,39-82	Annotated	No
rna2166_gene=YGL039W_CDS=1-1047_loc:NC_001139.9|423961-425007|+_exons:423961-425007_segs:1-1047	Annotated	Yes
rna2167_gene=OCH1_CDS=1-1443_loc:NC_001139.9|425362-426804|-_exons:425362-426804_segs:1-1443	Annotated	Yes
rna2168_gene=PNC1_CDS=1-651_loc:NC_001139.9|427297-427947|-_exons:427297-427947_segs:1-651	Annotated	Yes
rna2169_gene=YGL036W_CDS=1-2730_loc:NC_001139.9|428601-431330|+_exons:428601-431330_segs:1-2730	Annotated	Yes
rna217_gene=NTH2_CDS=1-2343_loc:NC_001134.8|238941-241283|-_exons:238941-241283_segs:1-2343	Annotated	Yes
rna2170_gene=MIG1_CDS=1-1515_loc:NC_001139.9|431548-433062|-_exons:431548-433062_segs:1-1515	Annotated	Yes
rna2171_gene=HOP2_CDS=1-645_loc:NC_001139.9|435625-436401|+_exons:435625-435679,435750-436312,436375-436401_segs:1-55,56-618,619-645	Annotated	Yes
rna2172_gene=AGA2_CDS=1-264_loc:NC_001139.9|436570-436833|-_exons:436570-436833_segs:1-264	Annotated	Yes
rna2173_gene=RPL24A_CDS=1-468_loc:NC_001139.9|437467-437934|-_exons:437467-437934_segs:1-468	Annotated	Yes
rna2174_gene=RPL30_CDS=1-318_loc:NC_001139.9|439091-439638|+_exons:439091-439093,439324-439638_segs:1-3,4-318	Annotated	Yes
rna2175_gene=CGR1_CDS=1-363_loc:NC_001139.9|440063-440425|+_exons:440063-440425_segs:1-363	Annotated	Yes
rna2176_gene=gene2178_loc:NC_001139.9|440716-440807|-_exons:440716-440751,440771-440807_segs:1-37,38-73	Annotated	No
rna2177_gene=SCW11_CDS=1-1629_loc:NC_001139.9|441281-442909|-_exons:441281-442909_segs:1-1629	Annotated	Yes
rna2178_gene=CWH41_CDS=1-2502_loc:NC_001139.9|443642-446143|-_exons:443642-446143_segs:1-2502	Annotated	Yes
rna2179_gene=TRP5_CDS=1-2124_loc:NC_001139.9|446412-448535|-_exons:446412-448535_segs:1-2124	Annotated	Yes
rna218_gene=RER2_CDS=1-861_loc:NC_001134.8|241708-242568|-_exons:241708-242568_segs:1-861	Annotated	Yes
rna2180_gene=PGD1_CDS=1-1194_loc:NC_001139.9|448764-449957|-_exons:448764-449957_segs:1-1194	Annotated	Yes
rna2181_gene=PIB2_CDS=1-1908_loc:NC_001139.9|450197-452104|-_exons:450197-452104_segs:1-1908	Annotated	Yes
rna2182_gene=STT3_CDS=1-2157_loc:NC_001139.9|452404-454560|+_exons:452404-454560_segs:1-2157	Annotated	Yes
rna2183_gene=ALK1_CDS=1-2283_loc:NC_001139.9|454785-457067|+_exons:454785-457067_segs:1-2283	Annotated	Yes
rna2184_gene=GET1_CDS=1-708_loc:NC_001139.9|457163-457870|-_exons:457163-457870_segs:1-708	Annotated	Yes
rna2185_gene=CKB1_CDS=1-837_loc:NC_001139.9|458156-458992|+_exons:458156-458992_segs:1-837	Annotated	Yes
rna2186_gene=JAC1_CDS=1-555_loc:NC_001139.9|459110-459664|-_exons:459110-459664_segs:1-555	Annotated	Yes
rna2187_gene=ATE1_CDS=1-1512_loc:NC_001139.9|459854-461365|+_exons:459854-461365_segs:1-1512	Annotated	Yes
rna2188_gene=KAP122_CDS=1-3246_loc:NC_001139.9|461666-464911|+_exons:461666-464911_segs:1-3246	Annotated	Yes
rna2189_gene=YGL015C_CDS=1-393_loc:NC_001139.9|465043-465435|-_exons:465043-465435_segs:1-393	Annotated	Yes
rna219_gene=COQ1_CDS=1-1422_loc:NC_001134.8|242809-244230|+_exons:242809-244230_segs:1-1422	Annotated	Yes
rna2190_gene=PUF4_CDS=1-2667_loc:NC_001139.9|466141-468807|+_exons:466141-468807_segs:1-2667	Annotated	Yes
rna2191_gene=PDR1_CDS=1-3207_loc:NC_001139.9|469092-472298|-_exons:469092-472298_segs:1-3207	Annotated	Yes
rna2192_gene=ERG4_CDS=1-1422_loc:NC_001139.9|472855-474276|+_exons:472855-474276_segs:1-1422	Annotated	Yes
rna2193_gene=SCL1_CDS=1-759_loc:NC_001139.9|474489-475247|-_exons:474489-475247_segs:1-759	Annotated	Yes
rna2194_gene=MPO1_CDS=1-525_loc:NC_001139.9|475545-476069|+_exons:475545-476069_segs:1-525	Annotated	Yes
rna2195_gene=LEU1_CDS=1-2340_loc:NC_001139.9|476313-478652|-_exons:476313-478652_segs:1-2340	Annotated	Yes
rna2196_gene=PMA1_CDS=1-2757_loc:NC_001139.9|479910-482666|-_exons:479910-482666_segs:1-2757	Annotated	Yes
rna2197_gene=YGL007C-A_CDS=1-87_loc:NC_001139.9|482941-483027|-_exons:482941-483027_segs:1-87	Annotated	Yes
rna2198_gene=YGL006W-A_CDS=1-111_loc:NC_001139.9|485423-485533|+_exons:485423-485533_segs:1-111	Annotated	Yes
rna2199_gene=PMC1_CDS=1-3522_loc:NC_001139.9|485921-489442|+_exons:485921-489442_segs:1-3522	Annotated	Yes
rna22_gene=AIM1_CDS=1-357_loc:NC_001133.9|57029-57385|-_exons:57029-57385_segs:1-357	Annotated	Yes
rna220_gene=GPI18_CDS=1-1302_loc:NC_001134.8|244366-245667|-_exons:244366-245667_segs:1-1302	Annotated	Yes
rna2200_gene=COG7_CDS=1-840_loc:NC_001139.9|489708-490547|-_exons:489708-490547_segs:1-840	Annotated	Yes
rna2201_gene=RPN14_CDS=1-1254_loc:NC_001139.9|490703-491956|-_exons:490703-491956_segs:1-1254	Annotated	Yes
rna2202_gene=CDH1_CDS=1-1701_loc:NC_001139.9|492474-494174|-_exons:492474-494174_segs:1-1701	Annotated	Yes
rna2203_gene=ERP6_CDS=1-651_loc:NC_001139.9|494517-495167|+_exons:494517-495167_segs:1-651	Annotated	Yes
rna2204_gene=ERG26_CDS=1-1050_loc:NC_001139.9|495453-496502|-_exons:495453-496502_segs:1-1050	Annotated	Yes
rna2205_gene=EFM5_CDS=1-747_loc:NC_001139.9|497133-498034|-_exons:497133-497365,497459-497937,498000-498034_segs:1-35,36-514,515-747	Annotated	Yes
rna2206_gene=SWC4_CDS=1-1431_loc:NC_001139.9|498476-499906|-_exons:498476-499906_segs:1-1431	Annotated	Yes
rna2207_gene=CUL3_CDS=1-2235_loc:NC_001139.9|500132-502366|+_exons:500132-502366_segs:1-2235	Annotated	Yes
rna2208_gene=PEX31_CDS=1-1389_loc:NC_001139.9|502938-504326|+_exons:502938-504326_segs:1-1389	Annotated	Yes
rna2209_gene=TFG2_CDS=1-1203_loc:NC_001139.9|504657-505859|-_exons:504657-505859_segs:1-1203	Annotated	Yes
rna221_gene=RCR1_CDS=1-642_loc:NC_001134.8|245906-246547|+_exons:245906-246547_segs:1-642	Annotated	Yes
rna2210_gene=PRP18_CDS=1-756_loc:NC_001139.9|506070-506825|+_exons:506070-506825_segs:1-756	Annotated	Yes
rna2211_gene=ECT1_CDS=1-972_loc:NC_001139.9|506969-507940|+_exons:506969-507940_segs:1-972	Annotated	Yes
rna2212_gene=STF2_CDS=1-255_loc:NC_001139.9|508110-508364|-_exons:508110-508364_segs:1-255	Annotated	Yes
rna2213_gene=SEC9_CDS=1-1956_loc:NC_001139.9|509047-511002|-_exons:509047-511002_segs:1-1956	Annotated	Yes
rna2214_gene=NMA2_CDS=1-1188_loc:NC_001139.9|511545-512732|+_exons:511545-512732_segs:1-1188	Annotated	Yes
rna2215_gene=YGR012W_CDS=1-1182_loc:NC_001139.9|513159-514340|+_exons:513159-514340_segs:1-1182	Annotated	Yes
rna2216_gene=SNU71_CDS=1-1863_loc:NC_001139.9|514554-516416|+_exons:514554-516416_segs:1-1863	Annotated	Yes
rna2217_gene=MSB2_CDS=1-3921_loc:NC_001139.9|516943-520863|+_exons:516943-520863_segs:1-3921	Annotated	Yes
rna2218_gene=YGR015C_CDS=1-987_loc:NC_001139.9|521090-522076|-_exons:521090-522076_segs:1-987	Annotated	Yes
rna2219_gene=YGR016W_CDS=1-573_loc:NC_001139.9|522261-522833|+_exons:522261-522833_segs:1-573	Annotated	Yes
rna222_gene=UGA2_CDS=1-1494_loc:NC_001134.8|247010-248503|+_exons:247010-248503_segs:1-1494	Annotated	Yes
rna2220_gene=YGR017W_CDS=1-894_loc:NC_001139.9|523787-524680|+_exons:523787-524680_segs:1-894	Annotated	Yes
rna2221_gene=YGR018C_CDS=1-330_loc:NC_001139.9|524365-524694|-_exons:524365-524694_segs:1-330	Annotated	Yes
rna2222_gene=UGA1_CDS=1-1416_loc:NC_001139.9|525229-526644|+_exons:525229-526644_segs:1-1416	Annotated	Yes
rna2223_gene=VMA7_CDS=1-357_loc:NC_001139.9|526973-527329|-_exons:526973-527329_segs:1-357	Annotated	Yes
rna2224_gene=YGR021W_CDS=1-873_loc:NC_001139.9|527632-528504|+_exons:527632-528504_segs:1-873	Annotated	Yes
rna2225_gene=MTL1_CDS=1-1656_loc:NC_001139.9|529264-530919|+_exons:529264-530919_segs:1-1656	Annotated	Yes
rna2226_gene=gene2228_loc:NC_001139.9|531610-531681|+_exons:531610-531681_segs:1-72	Annotated	No
rna2227_gene=THG1_CDS=1-714_loc:NC_001139.9|531883-532596|-_exons:531883-532596_segs:1-714	Annotated	Yes
rna2228_gene=YGR026W_CDS=1-837_loc:NC_001139.9|532985-533821|+_exons:532985-533821_segs:1-837	Annotated	Yes
rna2229_gene=RPS25A_CDS=1-327_loc:NC_001139.9|534132-534458|-_exons:534132-534458_segs:1-327	Annotated	Yes
rna223_gene=DSF2_CDS=1-2211_loc:NC_001134.8|248806-251016|-_exons:248806-251016_segs:1-2211	Annotated	Yes
rna2230_gene=YGR027W-B_CDS=1-5269_loc:NC_001139.9|536057-541325|+_exons:536057-541325_segs:1-5269	Annotated	Yes
rna2232_gene=gene2234_loc:NC_001139.9|541850-541921|+_exons:541850-541921_segs:1-72	Annotated	No
rna2233_gene=MSP1_CDS=1-1089_loc:NC_001139.9|542203-543291|+_exons:542203-543291_segs:1-1089	Annotated	Yes
rna2234_gene=ERV1_CDS=1-570_loc:NC_001139.9|543553-544205|+_exons:543553-543638,543722-544205_segs:1-86,87-570	Annotated	Yes
rna2235_gene=gene2237_loc:NC_001139.9|544577-544648|-_exons:544577-544648_segs:1-72	Annotated	No
rna2236_gene=snR46_loc:NC_001139.9|545370-545566|+_exons:545370-545566_segs:1-197	Annotated	No
rna2237_gene=POP6_CDS=1-477_loc:NC_001139.9|545681-546157|-_exons:545681-546157_segs:1-477	Annotated	Yes
rna2238_gene=IMO32_CDS=1-1029_loc:NC_001139.9|546441-547469|+_exons:546441-547469_segs:1-1029	Annotated	Yes
rna2239_gene=NAG1_CDS=1-492_loc:NC_001139.9|546809-547300|-_exons:546809-547300_segs:1-492	Annotated	Yes
rna224_gene=FLR1_CDS=1-1647_loc:NC_001134.8|252563-254209|-_exons:252563-254209_segs:1-1647	Annotated	Yes
rna2240_gene=GSC2_CDS=1-5688_loc:NC_001139.9|548264-553951|+_exons:548264-553951_segs:1-5688	Annotated	Yes
rna2241_gene=TIM21_CDS=1-720_loc:NC_001139.9|554248-554967|-_exons:554248-554967_segs:1-720	Annotated	Yes
rna2242_gene=RPL26B_CDS=1-384_loc:NC_001139.9|555812-556672|+_exons:555812-555830,556308-556672_segs:1-19,20-384	Annotated	Yes
rna2243_gene=YGR035C_CDS=1-351_loc:NC_001139.9|557072-557422|-_exons:557072-557422_segs:1-351	Annotated	Yes
rna2244_gene=YGR035W-A_CDS=1-222_loc:NC_001139.9|557565-557786|+_exons:557565-557786_segs:1-222	Annotated	Yes
rna2245_gene=CAX4_CDS=1-720_loc:NC_001139.9|558149-558868|-_exons:558149-558868_segs:1-720	Annotated	Yes
rna2246_gene=ACB1_CDS=1-264_loc:NC_001139.9|559731-559994|-_exons:559731-559994_segs:1-264	Annotated	Yes
rna2247_gene=ORM1_CDS=1-669_loc:NC_001139.9|560682-561350|+_exons:560682-561350_segs:1-669	Annotated	Yes
rna2248_gene=gene2250_loc:NC_001139.9|561662-561743|-_exons:561662-561743_segs:1-82	Annotated	No
rna2249_gene=YGR038C-B_CDS=1-5269_loc:NC_001139.9|562199-567467|-_exons:562199-567467_segs:1-5269	Annotated	Yes
rna225_gene=HHF1_CDS=1-312_loc:NC_001134.8|255373-255684|-_exons:255373-255684_segs:1-312	Annotated	Yes
rna2251_gene=KSS1_CDS=1-1107_loc:NC_001139.9|575398-576504|+_exons:575398-576504_segs:1-1107	Annotated	Yes
rna2252_gene=BUD9_CDS=1-1644_loc:NC_001139.9|577487-579130|+_exons:577487-579130_segs:1-1644	Annotated	Yes
rna2253_gene=YGR042W_CDS=1-816_loc:NC_001139.9|579476-580291|+_exons:579476-580291_segs:1-816	Annotated	Yes
rna2254_gene=NQM1_CDS=1-1002_loc:NC_001139.9|580435-581436|-_exons:580435-581436_segs:1-1002	Annotated	Yes
rna2255_gene=RME1_CDS=1-903_loc:NC_001139.9|582990-583892|-_exons:582990-583892_segs:1-903	Annotated	Yes
rna2256_gene=TAM41_CDS=1-1158_loc:NC_001139.9|584895-586052|+_exons:584895-586052_segs:1-1158	Annotated	Yes
rna2257_gene=TFC4_CDS=1-3078_loc:NC_001139.9|586392-589469|-_exons:586392-589469_segs:1-3078	Annotated	Yes
rna2258_gene=UFD1_CDS=1-1086_loc:NC_001139.9|589826-590911|+_exons:589826-590911_segs:1-1086	Annotated	Yes
rna2259_gene=SCM4_CDS=1-564_loc:NC_001139.9|591314-591877|+_exons:591314-591877_segs:1-564	Annotated	Yes
rna226_gene=HHT1_CDS=1-411_loc:NC_001134.8|256331-256741|+_exons:256331-256741_segs:1-411	Annotated	Yes
rna2260_gene=YGR050C_CDS=1-357_loc:NC_001139.9|592086-592442|-_exons:592086-592442_segs:1-357	Annotated	Yes
rna2261_gene=FMP48_CDS=1-1110_loc:NC_001139.9|593596-594705|+_exons:593596-594705_segs:1-1110	Annotated	Yes
rna2262_gene=YGR053C_CDS=1-852_loc:NC_001139.9|594986-595837|-_exons:594986-595837_segs:1-852	Annotated	Yes
rna2263_gene=YGR054W_CDS=1-1929_loc:NC_001139.9|596693-598621|+_exons:596693-598621_segs:1-1929	Annotated	Yes
rna2264_gene=MUP1_CDS=1-1725_loc:NC_001139.9|599417-601141|+_exons:599417-601141_segs:1-1725	Annotated	Yes
rna2265_gene=RSC1_CDS=1-2787_loc:NC_001139.9|601661-604447|+_exons:601661-604447_segs:1-2787	Annotated	Yes
rna2266_gene=LST7_CDS=1-729_loc:NC_001139.9|604773-605501|-_exons:604773-605501_segs:1-729	Annotated	Yes
rna2267_gene=PEF1_CDS=1-1008_loc:NC_001139.9|606136-607143|+_exons:606136-607143_segs:1-1008	Annotated	Yes
rna2268_gene=SPR3_CDS=1-1539_loc:NC_001139.9|607563-609101|+_exons:607563-609101_segs:1-1539	Annotated	Yes
rna2269_gene=snR48_loc:NC_001139.9|609584-609696|+_exons:609584-609696_segs:1-113	Annotated	No
rna227_gene=IPP1_CDS=1-864_loc:NC_001134.8|257112-257975|-_exons:257112-257975_segs:1-864	Annotated	Yes
rna2270_gene=ERG25_CDS=1-930_loc:NC_001139.9|610564-611493|+_exons:610564-611493_segs:1-930	Annotated	Yes
rna2271_gene=ADE6_CDS=1-4077_loc:NC_001139.9|611889-615965|-_exons:611889-615965_segs:1-4077	Annotated	Yes
rna2272_gene=COX18_CDS=1-951_loc:NC_001139.9|616328-617278|-_exons:616328-617278_segs:1-951	Annotated	Yes
rna2273_gene=SPT4_CDS=1-309_loc:NC_001139.9|617516-617824|-_exons:617516-617824_segs:1-309	Annotated	Yes
rna2274_gene=VHT1_CDS=1-1782_loc:NC_001139.9|618077-619858|-_exons:618077-619858_segs:1-1782	Annotated	Yes
rna2275_gene=YGR066C_CDS=1-879_loc:NC_001139.9|620921-621799|-_exons:620921-621799_segs:1-879	Annotated	Yes
rna2276_gene=YGR067C_CDS=1-2415_loc:NC_001139.9|622372-624786|-_exons:622372-624786_segs:1-2415	Annotated	Yes
rna2277_gene=ART5_CDS=1-1761_loc:NC_001139.9|625324-627084|-_exons:625324-627084_segs:1-1761	Annotated	Yes
rna2278_gene=ROM1_CDS=1-3468_loc:NC_001139.9|627806-631273|+_exons:627806-631273_segs:1-3468	Annotated	Yes
rna2279_gene=ENV11_CDS=1-2583_loc:NC_001139.9|631481-634063|-_exons:631481-634063_segs:1-2583	Annotated	Yes
rna228_gene=YBR012W-B_CDS=1-5272_loc:NC_001134.8|259869-265140|+_exons:259869-265140_segs:1-5272	Annotated	Yes
rna2280_gene=UPF3_CDS=1-1164_loc:NC_001139.9|634304-635467|+_exons:634304-635467_segs:1-1164	Annotated	Yes
rna2281_gene=SMD1_CDS=1-441_loc:NC_001139.9|635712-636152|+_exons:635712-636152_segs:1-441	Annotated	Yes
rna2282_gene=PRP38_CDS=1-729_loc:NC_001139.9|636147-636875|-_exons:636147-636875_segs:1-729	Annotated	Yes
rna2283_gene=MRPL25_CDS=1-474_loc:NC_001139.9|637104-637577|-_exons:637104-637577_segs:1-474	Annotated	Yes
rna2284_gene=PEX8_CDS=1-1770_loc:NC_001139.9|637744-639513|-_exons:637744-639513_segs:1-1770	Annotated	Yes
rna2285_gene=PAC10_CDS=1-600_loc:NC_001139.9|639772-640371|-_exons:639772-640371_segs:1-600	Annotated	Yes
rna2286_gene=YGR079W_CDS=1-1113_loc:NC_001139.9|640720-641832|+_exons:640720-641832_segs:1-1113	Annotated	Yes
rna2287_gene=TWF1_CDS=1-999_loc:NC_001139.9|642010-643008|+_exons:642010-643008_segs:1-999	Annotated	Yes
rna2288_gene=SLX9_CDS=1-633_loc:NC_001139.9|643148-643780|-_exons:643148-643780_segs:1-633	Annotated	Yes
rna2289_gene=TOM20_CDS=1-552_loc:NC_001139.9|644044-644595|+_exons:644044-644595_segs:1-552	Annotated	Yes
rna2290_gene=GCD2_CDS=1-1956_loc:NC_001139.9|644860-646815|-_exons:644860-646815_segs:1-1956	Annotated	Yes
rna2291_gene=MRP13_CDS=1-1020_loc:NC_001139.9|647123-648142|-_exons:647123-648142_segs:1-1020	Annotated	Yes
rna2292_gene=RPL11B_CDS=1-525_loc:NC_001139.9|648383-648907|-_exons:648383-648907_segs:1-525	Annotated	Yes
rna2293_gene=PIL1_CDS=1-1020_loc:NC_001139.9|649598-650617|-_exons:649598-650617_segs:1-1020	Annotated	Yes
rna2294_gene=PDC6_CDS=1-1692_loc:NC_001139.9|651290-652981|-_exons:651290-652981_segs:1-1692	Annotated	Yes
rna2295_gene=CTT1_CDS=1-1689_loc:NC_001139.9|654634-656322|+_exons:654634-656322_segs:1-1689	Annotated	Yes
rna2296_gene=NNF2_CDS=1-2811_loc:NC_001139.9|656960-659770|+_exons:656960-659770_segs:1-2811	Annotated	Yes
rna2297_gene=gene2299_loc:NC_001139.9|661749-661820|+_exons:661749-661820_segs:1-72	Annotated	No
rna2298_gene=UTP22_CDS=1-3714_loc:NC_001139.9|662358-666071|+_exons:662358-666071_segs:1-3714	Annotated	Yes
rna2299_gene=PRP31_CDS=1-1485_loc:NC_001139.9|666341-667825|+_exons:666341-667825_segs:1-1485	Annotated	Yes
rna23_gene=YAL044W-A_CDS=1-333_loc:NC_001133.9|57518-57850|+_exons:57518-57850_segs:1-333	Annotated	Yes
rna230_gene=YBR013C_CDS=1-390_loc:NC_001134.8|265492-265881|-_exons:265492-265881_segs:1-390	Annotated	Yes
rna2300_gene=DBF2_CDS=1-1719_loc:NC_001139.9|668189-669907|+_exons:668189-669907_segs:1-1719	Annotated	Yes
rna2301_gene=DRN1_CDS=1-1524_loc:NC_001139.9|670388-671911|+_exons:670388-671911_segs:1-1524	Annotated	Yes
rna2302_gene=VAS1_CDS=1-3315_loc:NC_001139.9|672186-675500|+_exons:672186-675500_segs:1-3315	Annotated	Yes
rna2303_gene=RRP46_CDS=1-672_loc:NC_001139.9|675671-676342|-_exons:675671-676342_segs:1-672	Annotated	Yes
rna2304_gene=TPC1_CDS=1-945_loc:NC_001139.9|676621-677565|+_exons:676621-677565_segs:1-945	Annotated	Yes
rna2305_gene=ASK10_CDS=1-3441_loc:NC_001139.9|678695-682135|+_exons:678695-682135_segs:1-3441	Annotated	Yes
rna2306_gene=ESP1_CDS=1-4893_loc:NC_001139.9|682566-687458|-_exons:682566-687458_segs:1-4893	Annotated	Yes
rna2307_gene=TEL2_CDS=1-2067_loc:NC_001139.9|687899-689965|+_exons:687899-689965_segs:1-2067	Annotated	Yes
rna2308_gene=MDR1_CDS=1-2853_loc:NC_001139.9|690245-693097|+_exons:690245-693097_segs:1-2853	Annotated	Yes
rna2309_gene=PCP1_CDS=1-1041_loc:NC_001139.9|693363-694403|+_exons:693363-694403_segs:1-1041	Annotated	Yes
rna231_gene=gene231_loc:NC_001134.8|266378-266450|+_exons:266378-266450_segs:1-73	Annotated	No
rna2310_gene=GTF1_CDS=1-552_loc:NC_001139.9|694584-695135|-_exons:694584-695135_segs:1-552	Annotated	Yes
rna2311_gene=NOP7_CDS=1-1818_loc:NC_001139.9|695417-697234|+_exons:695417-697234_segs:1-1818	Annotated	Yes
rna2312_gene=SRB5_CDS=1-924_loc:NC_001139.9|697445-698368|-_exons:697445-698368_segs:1-924	Annotated	Yes
rna2313_gene=VMA21_CDS=1-234_loc:NC_001139.9|698599-698832|+_exons:698599-698832_segs:1-234	Annotated	Yes
rna2314_gene=VOA1_CDS=1-798_loc:NC_001139.9|698989-699786|-_exons:698989-699786_segs:1-798	Annotated	Yes
rna2315_gene=gene2317_loc:NC_001139.9|700675-700756|+_exons:700675-700756_segs:1-82	Annotated	No
rna2316_gene=gene2318_loc:NC_001139.9|700953-701048|-_exons:700953-700988,701012-701048_segs:1-37,38-73	Annotated	No
rna2317_gene=CLB1_CDS=1-1416_loc:NC_001139.9|703636-705051|+_exons:703636-705051_segs:1-1416	Annotated	Yes
rna2318_gene=CLB6_CDS=1-1143_loc:NC_001139.9|705359-706501|-_exons:705359-706501_segs:1-1143	Annotated	Yes
rna2319_gene=gene2321_loc:NC_001139.9|707108-707179|-_exons:707108-707179_segs:1-72	Annotated	No
rna232_gene=GRX7_CDS=1-612_loc:NC_001134.8|266725-267336|-_exons:266725-267336_segs:1-612	Annotated	Yes
rna2320_gene=YGR109W-B_CDS=1-4645_loc:NC_001139.9|707610-712254|+_exons:707610-712254_segs:1-4645	Annotated	Yes
rna2322_gene=CLD1_CDS=1-1338_loc:NC_001139.9|713709-715046|+_exons:713709-715046_segs:1-1338	Annotated	Yes
rna2323_gene=YGR111W_CDS=1-1203_loc:NC_001139.9|715828-717030|+_exons:715828-717030_segs:1-1203	Annotated	Yes
rna2324_gene=SHY1_CDS=1-1170_loc:NC_001139.9|717358-718527|+_exons:717358-718527_segs:1-1170	Annotated	Yes
rna2325_gene=DAM1_CDS=1-1032_loc:NC_001139.9|718893-719924|+_exons:718893-719924_segs:1-1032	Annotated	Yes
rna2326_gene=SPT6_CDS=1-4356_loc:NC_001139.9|720409-724764|+_exons:720409-724764_segs:1-4356	Annotated	Yes
rna2327_gene=YGR117C_CDS=1-1431_loc:NC_001139.9|725049-726479|-_exons:725049-726479_segs:1-1431	Annotated	Yes
rna2328_gene=RPS23A_CDS=1-438_loc:NC_001139.9|726974-727730|+_exons:726974-727038,727358-727730_segs:1-65,66-438	Annotated	Yes
rna2329_gene=NUP57_CDS=1-1626_loc:NC_001139.9|728046-729671|-_exons:728046-729671_segs:1-1626	Annotated	Yes
rna233_gene=MNN2_CDS=1-1794_loc:NC_001134.8|267710-269503|-_exons:267710-269503_segs:1-1794	Annotated	Yes
rna2330_gene=COG2_CDS=1-789_loc:NC_001139.9|730033-730821|-_exons:730033-730821_segs:1-789	Annotated	Yes
rna2331_gene=gene2333_loc:NC_001139.9|731137-731210|+_exons:731137-731210_segs:1-74	Annotated	No
rna2332_gene=MEP1_CDS=1-1479_loc:NC_001139.9|731449-732927|-_exons:731449-732927_segs:1-1479	Annotated	Yes
rna2333_gene=YGR121W-A_CDS=1-216_loc:NC_001139.9|733412-733627|+_exons:733412-733627_segs:1-216	Annotated	Yes
rna2334_gene=YGR122W_CDS=1-1209_loc:NC_001139.9|733935-735143|+_exons:733935-735143_segs:1-1209	Annotated	Yes
rna2335_gene=gene2337_loc:NC_001139.9|736340-736411|+_exons:736340-736411_segs:1-72	Annotated	No
rna2336_gene=PPT1_CDS=1-1542_loc:NC_001139.9|736662-738203|-_exons:736662-738203_segs:1-1542	Annotated	Yes
rna2337_gene=gene2339_loc:NC_001139.9|739122-739195|+_exons:739122-739195_segs:1-74	Annotated	No
rna2338_gene=ASN2_CDS=1-1719_loc:NC_001139.9|739944-741662|+_exons:739944-741662_segs:1-1719	Annotated	Yes
rna2339_gene=YGR125W_CDS=1-3111_loc:NC_001139.9|742325-745435|+_exons:742325-745435_segs:1-3111	Annotated	Yes
rna234_gene=YBR016W_CDS=1-387_loc:NC_001134.8|270247-270633|+_exons:270247-270633_segs:1-387	Annotated	Yes
rna2340_gene=YGR126W_CDS=1-693_loc:NC_001139.9|745835-746527|+_exons:745835-746527_segs:1-693	Annotated	Yes
rna2341_gene=YGR127W_CDS=1-939_loc:NC_001139.9|746798-747736|+_exons:746798-747736_segs:1-939	Annotated	Yes
rna2342_gene=UTP8_CDS=1-2142_loc:NC_001139.9|747950-750091|-_exons:747950-750091_segs:1-2142	Annotated	Yes
rna2343_gene=SYF2_CDS=1-648_loc:NC_001139.9|750400-751047|+_exons:750400-751047_segs:1-648	Annotated	Yes
rna2344_gene=YGR130C_CDS=1-2451_loc:NC_001139.9|751394-753844|-_exons:751394-753844_segs:1-2451	Annotated	Yes
rna2345_gene=FHN1_CDS=1-525_loc:NC_001139.9|754726-755250|+_exons:754726-755250_segs:1-525	Annotated	Yes
rna2346_gene=PHB1_CDS=1-864_loc:NC_001139.9|755589-756452|-_exons:755589-756452_segs:1-864	Annotated	Yes
rna2347_gene=PEX4_CDS=1-552_loc:NC_001139.9|756896-757447|+_exons:756896-757447_segs:1-552	Annotated	Yes
rna2348_gene=CAF130_CDS=1-3369_loc:NC_001139.9|757770-761138|+_exons:757770-761138_segs:1-3369	Annotated	Yes
rna2349_gene=PRE9_CDS=1-777_loc:NC_001139.9|761392-762168|+_exons:761392-762168_segs:1-777	Annotated	Yes
rna235_gene=KAP104_CDS=1-2757_loc:NC_001134.8|270947-273703|-_exons:270947-273703_segs:1-2757	Annotated	Yes
rna2350_gene=LSB1_CDS=1-726_loc:NC_001139.9|762428-763153|+_exons:762428-763153_segs:1-726	Annotated	Yes
rna2351_gene=TPO2_CDS=1-1845_loc:NC_001139.9|763762-765606|-_exons:763762-765606_segs:1-1845	Annotated	Yes
rna2352_gene=CBF2_CDS=1-2871_loc:NC_001139.9|767429-770299|+_exons:767429-770299_segs:1-2871	Annotated	Yes
rna2353_gene=VPS62_CDS=1-1404_loc:NC_001139.9|770569-771972|+_exons:770569-771972_segs:1-1404	Annotated	Yes
rna2354_gene=BTN2_CDS=1-1233_loc:NC_001139.9|772454-773686|+_exons:772454-773686_segs:1-1233	Annotated	Yes
rna2355_gene=gene2357_loc:NC_001139.9|774349-774421|+_exons:774349-774421_segs:1-73	Annotated	No
rna2356_gene=SKN1_CDS=1-2316_loc:NC_001139.9|775193-777508|+_exons:775193-777508_segs:1-2316	Annotated	Yes
rna2357_gene=SUF4_loc:NC_001139.9|779616-779687|+_exons:779616-779687_segs:1-72	Annotated	No
rna2358_gene=THI4_CDS=1-981_loc:NC_001139.9|780399-781379|+_exons:780399-781379_segs:1-981	Annotated	Yes
rna2359_gene=ENP2_CDS=1-2124_loc:NC_001139.9|781767-783890|+_exons:781767-783890_segs:1-2124	Annotated	Yes
rna236_gene=GAL7_CDS=1-1101_loc:NC_001134.8|274427-275527|-_exons:274427-275527_segs:1-1101	Annotated	Yes
rna2360_gene=ECL1_CDS=1-636_loc:NC_001139.9|784223-784858|-_exons:784223-784858_segs:1-636	Annotated	Yes
rna2361_gene=YGR146C-A_CDS=1-162_loc:NC_001139.9|785276-785437|-_exons:785276-785437_segs:1-162	Annotated	Yes
rna2362_gene=NAT2_CDS=1-867_loc:NC_001139.9|786054-786920|-_exons:786054-786920_segs:1-867	Annotated	Yes
rna2363_gene=RPL24B_CDS=1-468_loc:NC_001139.9|787312-787779|-_exons:787312-787779_segs:1-468	Annotated	Yes
rna2364_gene=YGR149W_CDS=1-1299_loc:NC_001139.9|789031-790329|+_exons:789031-790329_segs:1-1299	Annotated	Yes
rna2365_gene=CCM1_CDS=1-2595_loc:NC_001139.9|790459-793053|-_exons:790459-793053_segs:1-2595	Annotated	Yes
rna2366_gene=gene2368_loc:NC_001139.9|794417-794489|+_exons:794417-794489_segs:1-73	Annotated	No
rna2367_gene=RSR1_CDS=1-819_loc:NC_001139.9|794674-795492|-_exons:794674-795492_segs:1-819	Annotated	Yes
rna2368_gene=YGR153W_CDS=1-654_loc:NC_001139.9|796092-796745|+_exons:796092-796745_segs:1-654	Annotated	Yes
rna2369_gene=GTO1_CDS=1-1071_loc:NC_001139.9|796798-797868|-_exons:796798-797868_segs:1-1071	Annotated	Yes
rna237_gene=GAL10_CDS=1-2100_loc:NC_001134.8|276253-278352|-_exons:276253-278352_segs:1-2100	Annotated	Yes
rna2370_gene=CYS4_CDS=1-1524_loc:NC_001139.9|798543-800066|+_exons:798543-800066_segs:1-1524	Annotated	Yes
rna2371_gene=PTI1_CDS=1-1278_loc:NC_001139.9|800546-801823|+_exons:800546-801823_segs:1-1278	Annotated	Yes
rna2372_gene=CHO2_CDS=1-2610_loc:NC_001139.9|802440-805049|+_exons:802440-805049_segs:1-2610	Annotated	Yes
rna2373_gene=MTR3_CDS=1-753_loc:NC_001139.9|805269-806021|-_exons:805269-806021_segs:1-753	Annotated	Yes
rna2374_gene=NSR1_CDS=1-1245_loc:NC_001139.9|806412-807656|-_exons:806412-807656_segs:1-1245	Annotated	Yes
rna2375_gene=RTS3_CDS=1-792_loc:NC_001139.9|808629-809420|-_exons:808629-809420_segs:1-792	Annotated	Yes
rna2376_gene=YGR161W-C_CDS=1-279_loc:NC_001139.9|810227-810505|+_exons:810227-810505_segs:1-279	Annotated	Yes
rna2377_gene=YGR161W-B_CDS=1-5314_loc:NC_001139.9|811738-817051|+_exons:811738-817051_segs:1-5314	Annotated	Yes
rna2379_gene=YGR161C-D_CDS=1-5269_loc:NC_001139.9|817747-823015|-_exons:817747-823015_segs:1-5269	Annotated	Yes
rna238_gene=GAL1_CDS=1-1587_loc:NC_001134.8|279021-280607|+_exons:279021-280607_segs:1-1587	Annotated	Yes
rna2381_gene=gene2383_loc:NC_001139.9|823482-823555|+_exons:823482-823555_segs:1-74	Annotated	No
rna2382_gene=TIF4631_CDS=1-2859_loc:NC_001139.9|824059-826917|+_exons:824059-826917_segs:1-2859	Annotated	Yes
rna2383_gene=GTR2_CDS=1-1026_loc:NC_001139.9|827552-828577|+_exons:827552-828577_segs:1-1026	Annotated	Yes
rna2384_gene=gene2386_loc:NC_001139.9|828723-828794|-_exons:828723-828794_segs:1-72	Annotated	No
rna2385_gene=MRPS35_CDS=1-1038_loc:NC_001139.9|829116-830153|+_exons:829116-830153_segs:1-1038	Annotated	Yes
rna2386_gene=TRS65_CDS=1-1683_loc:NC_001139.9|830515-832197|+_exons:830515-832197_segs:1-1683	Annotated	Yes
rna2387_gene=CLC1_CDS=1-702_loc:NC_001139.9|832456-833157|+_exons:832456-833157_segs:1-702	Annotated	Yes
rna2388_gene=YGR168C_CDS=1-1131_loc:NC_001139.9|833352-834482|-_exons:833352-834482_segs:1-1131	Annotated	Yes
rna2389_gene=PUS6_CDS=1-1215_loc:NC_001139.9|834689-835903|-_exons:834689-835903_segs:1-1215	Annotated	Yes
rna239_gene=FUR4_CDS=1-1902_loc:NC_001134.8|281443-283344|+_exons:281443-283344_segs:1-1902	Annotated	Yes
rna2390_gene=LSO2_CDS=1-279_loc:NC_001139.9|836387-836665|-_exons:836387-836665_segs:1-279	Annotated	Yes
rna2391_gene=PSD2_CDS=1-3417_loc:NC_001139.9|837142-840558|+_exons:837142-840558_segs:1-3417	Annotated	Yes
rna2392_gene=MSM1_CDS=1-1728_loc:NC_001139.9|840824-842551|-_exons:840824-842551_segs:1-1728	Annotated	Yes
rna2393_gene=YIP1_CDS=1-747_loc:NC_001139.9|842845-843591|-_exons:842845-843591_segs:1-747	Annotated	Yes
rna2394_gene=RBG2_CDS=1-1107_loc:NC_001139.9|843854-844960|+_exons:843854-844960_segs:1-1107	Annotated	Yes
rna2395_gene=gene2397_loc:NC_001139.9|845649-845719|+_exons:845649-845719_segs:1-71	Annotated	No
rna2396_gene=CBP4_CDS=1-513_loc:NC_001139.9|845893-846405|-_exons:845893-846405_segs:1-513	Annotated	Yes
rna2397_gene=YGR174W-A_CDS=1-87_loc:NC_001139.9|846655-846741|+_exons:846655-846741_segs:1-87	Annotated	Yes
rna2398_gene=ERG1_CDS=1-1491_loc:NC_001139.9|846933-848423|-_exons:846933-848423_segs:1-1491	Annotated	Yes
rna2399_gene=ATF2_CDS=1-1608_loc:NC_001139.9|848829-850436|-_exons:848829-850436_segs:1-1608	Annotated	Yes
rna24_gene=GCV3_CDS=1-513_loc:NC_001133.9|57950-58462|-_exons:57950-58462_segs:1-513	Annotated	Yes
rna240_gene=POA1_CDS=1-534_loc:NC_001134.8|283738-284271|+_exons:283738-284271_segs:1-534	Annotated	Yes
rna2400_gene=PBP1_CDS=1-2169_loc:NC_001139.9|851047-853215|-_exons:851047-853215_segs:1-2169	Annotated	Yes
rna2401_gene=OKP1_CDS=1-1221_loc:NC_001139.9|853675-854895|-_exons:853675-854895_segs:1-1221	Annotated	Yes
rna2402_gene=RNR4_CDS=1-1038_loc:NC_001139.9|855264-856301|-_exons:855264-856301_segs:1-1038	Annotated	Yes
rna2403_gene=gene2405_loc:NC_001139.9|857378-857491|-_exons:857378-857421,857454-857491_segs:1-38,39-82	Annotated	No
rna2404_gene=TIM13_CDS=1-318_loc:NC_001139.9|858287-858604|+_exons:858287-858604_segs:1-318	Annotated	Yes
rna2405_gene=QCR9_CDS=1-201_loc:NC_001139.9|859063-859476|-_exons:859063-859260,859474-859476_segs:1-3,4-201	Annotated	Yes
rna2406_gene=UBR1_CDS=1-5853_loc:NC_001139.9|859901-865753|-_exons:859901-865753_segs:1-5853	Annotated	Yes
rna2407_gene=TYS1_CDS=1-1185_loc:NC_001139.9|866336-867520|-_exons:866336-867520_segs:1-1185	Annotated	Yes
rna2408_gene=TFG1_CDS=1-2208_loc:NC_001139.9|867774-869981|+_exons:867774-869981_segs:1-2208	Annotated	Yes
rna2409_gene=HGH1_CDS=1-1185_loc:NC_001139.9|870232-871416|-_exons:870232-871416_segs:1-1185	Annotated	Yes
rna241_gene=CHS3_CDS=1-3498_loc:NC_001134.8|284428-287925|-_exons:284428-287925_segs:1-3498	Annotated	Yes
rna2410_gene=BUB1_CDS=1-3066_loc:NC_001139.9|872044-875109|-_exons:872044-875109_segs:1-3066	Annotated	Yes
rna2411_gene=gene2413_loc:NC_001139.9|876394-876466|+_exons:876394-876466_segs:1-73	Annotated	No
rna2412_gene=CRH1_CDS=1-1524_loc:NC_001139.9|876669-878192|-_exons:876669-878192_segs:1-1524	Annotated	Yes
rna2413_gene=gene2415_loc:NC_001139.9|878710-878815|-_exons:878710-878745,878780-878815_segs:1-36,37-72	Annotated	No
rna2414_gene=HIP1_CDS=1-1812_loc:NC_001139.9|880420-882231|+_exons:880420-882231_segs:1-1812	Annotated	Yes
rna2415_gene=TDH3_CDS=1-999_loc:NC_001139.9|882812-883810|-_exons:882812-883810_segs:1-999	Annotated	Yes
rna2416_gene=PDX1_CDS=1-1233_loc:NC_001139.9|884509-885741|-_exons:884509-885741_segs:1-1233	Annotated	Yes
rna2417_gene=XKS1_CDS=1-1803_loc:NC_001139.9|886073-887875|-_exons:886073-887875_segs:1-1803	Annotated	Yes
rna2418_gene=SKI6_CDS=1-741_loc:NC_001139.9|888882-889622|+_exons:888882-889622_segs:1-741	Annotated	Yes
rna2419_gene=FYV8_CDS=1-2454_loc:NC_001139.9|889733-892186|-_exons:889733-892186_segs:1-2454	Annotated	Yes
rna242_gene=SCO2_CDS=1-906_loc:NC_001134.8|289445-290350|+_exons:289445-290350_segs:1-906	Annotated	Yes
rna2420_gene=SNG1_CDS=1-1644_loc:NC_001139.9|892497-894140|-_exons:892497-894140_segs:1-1644	Annotated	Yes
rna2421_gene=YPP1_CDS=1-2454_loc:NC_001139.9|894693-897146|+_exons:894693-897146_segs:1-2454	Annotated	Yes
rna2422_gene=PMT6_CDS=1-2280_loc:NC_001139.9|897502-899781|+_exons:897502-899781_segs:1-2280	Annotated	Yes
rna2423_gene=ELP2_CDS=1-2367_loc:NC_001139.9|899904-902270|-_exons:899904-902270_segs:1-2367	Annotated	Yes
rna2424_gene=YGR201C_CDS=1-678_loc:NC_001139.9|902520-903197|-_exons:902520-903197_segs:1-678	Annotated	Yes
rna2425_gene=PCT1_CDS=1-1275_loc:NC_001139.9|903474-904748|-_exons:903474-904748_segs:1-1275	Annotated	Yes
rna2426_gene=YCH1_CDS=1-447_loc:NC_001139.9|905237-905683|+_exons:905237-905683_segs:1-447	Annotated	Yes
rna2427_gene=ADE3_CDS=1-2841_loc:NC_001139.9|905934-908774|+_exons:905934-908774_segs:1-2841	Annotated	Yes
rna2428_gene=YGR204C-A_CDS=1-114_loc:NC_001139.9|909061-909174|-_exons:909061-909174_segs:1-114	Annotated	Yes
rna2429_gene=TDA10_CDS=1-873_loc:NC_001139.9|909213-910085|+_exons:909213-910085_segs:1-873	Annotated	Yes
rna243_gene=OLA1_CDS=1-1185_loc:NC_001134.8|290681-291865|-_exons:290681-291865_segs:1-1185	Annotated	Yes
rna2430_gene=MVB12_CDS=1-306_loc:NC_001139.9|910432-910737|+_exons:910432-910737_segs:1-306	Annotated	Yes
rna2431_gene=CIR1_CDS=1-786_loc:NC_001139.9|910843-911628|-_exons:910843-911628_segs:1-786	Annotated	Yes
rna2432_gene=SER2_CDS=1-930_loc:NC_001139.9|911883-912812|+_exons:911883-912812_segs:1-930	Annotated	Yes
rna2433_gene=TRX2_CDS=1-315_loc:NC_001139.9|912913-913227|-_exons:912913-913227_segs:1-315	Annotated	Yes
rna2434_gene=YGR210C_CDS=1-1236_loc:NC_001139.9|913503-914738|-_exons:913503-914738_segs:1-1236	Annotated	Yes
rna2435_gene=ZPR1_CDS=1-1461_loc:NC_001139.9|915241-916701|+_exons:915241-916701_segs:1-1461	Annotated	Yes
rna2436_gene=SLI1_CDS=1-1407_loc:NC_001139.9|917040-918446|+_exons:917040-918446_segs:1-1407	Annotated	Yes
rna2437_gene=RTA1_CDS=1-954_loc:NC_001139.9|918512-919465|-_exons:918512-919465_segs:1-954	Annotated	Yes
rna2438_gene=RPS0A_CDS=1-759_loc:NC_001139.9|920575-921788|+_exons:920575-920664,921120-921788_segs:1-90,91-759	Annotated	Yes
rna2439_gene=RSM27_CDS=1-333_loc:NC_001139.9|922175-922507|+_exons:922175-922507_segs:1-333	Annotated	Yes
rna244_gene=ETR1_CDS=1-1143_loc:NC_001134.8|292877-294019|-_exons:292877-294019_segs:1-1143	Annotated	Yes
rna2440_gene=GPI1_CDS=1-1830_loc:NC_001139.9|922633-924462|-_exons:922633-924462_segs:1-1830	Annotated	Yes
rna2441_gene=CCH1_CDS=1-6120_loc:NC_001139.9|924696-930815|+_exons:924696-930815_segs:1-6120	Annotated	Yes
rna2442_gene=gene2444_loc:NC_001139.9|930953-931023|-_exons:930953-931023_segs:1-71	Annotated	No
rna2443_gene=CRM1_CDS=1-3255_loc:NC_001139.9|932541-935795|+_exons:932541-935795_segs:1-3255	Annotated	Yes
rna2444_gene=MRPL9_CDS=1-810_loc:NC_001139.9|936074-936883|-_exons:936074-936883_segs:1-810	Annotated	Yes
rna2445_gene=TOS2_CDS=1-1869_loc:NC_001139.9|937124-938992|-_exons:937124-938992_segs:1-1869	Annotated	Yes
rna2446_gene=snR7-L_loc:NC_001139.9|939459-939672|-_exons:939459-939672_segs:1-214	Annotated	No
rna2448_gene=PET54_CDS=1-882_loc:NC_001139.9|939923-940804|+_exons:939923-940804_segs:1-882	Annotated	Yes
rna2449_gene=HSV2_CDS=1-1347_loc:NC_001139.9|940869-942215|-_exons:940869-942215_segs:1-1347	Annotated	Yes
rna245_gene=YPK3_CDS=1-1578_loc:NC_001134.8|294425-296002|-_exons:294425-296002_segs:1-1578	Annotated	Yes
rna2450_gene=AZR1_CDS=1-1842_loc:NC_001139.9|942806-944647|+_exons:942806-944647_segs:1-1842	Annotated	Yes
rna2451_gene=AMA1_CDS=1-1782_loc:NC_001139.9|945145-947019|+_exons:945145-946327,946421-947019_segs:1-1183,1184-1782	Annotated	Yes
rna2452_gene=DIE2_CDS=1-1578_loc:NC_001139.9|947420-948997|+_exons:947420-948997_segs:1-1578	Annotated	Yes
rna2453_gene=SMI1_CDS=1-1518_loc:NC_001139.9|949382-950899|-_exons:949382-950899_segs:1-1518	Annotated	Yes
rna2454_gene=BNS1_CDS=1-414_loc:NC_001139.9|951894-952307|+_exons:951894-952307_segs:1-414	Annotated	Yes
rna2455_gene=PHB2_CDS=1-933_loc:NC_001139.9|952548-953480|-_exons:952548-953480_segs:1-933	Annotated	Yes
rna2456_gene=NAS6_CDS=1-687_loc:NC_001139.9|953960-954646|+_exons:953960-954646_segs:1-687	Annotated	Yes
rna2457_gene=PHO81_CDS=1-3537_loc:NC_001139.9|954674-958210|-_exons:954674-958210_segs:1-3537	Annotated	Yes
rna2458_gene=YHB1_CDS=1-1200_loc:NC_001139.9|959904-961103|+_exons:959904-961103_segs:1-1200	Annotated	Yes
rna2459_gene=MIC26_CDS=1-702_loc:NC_001139.9|961360-962061|-_exons:961360-962061_segs:1-702	Annotated	Yes
rna246_gene=CDS1_CDS=1-1374_loc:NC_001134.8|296369-297742|-_exons:296369-297742_segs:1-1374	Annotated	Yes
rna2460_gene=SPG1_CDS=1-288_loc:NC_001139.9|962530-962817|-_exons:962530-962817_segs:1-288	Annotated	Yes
rna2461_gene=YGR237C_CDS=1-2358_loc:NC_001139.9|963298-965655|-_exons:963298-965655_segs:1-2358	Annotated	Yes
rna2462_gene=KEL2_CDS=1-2649_loc:NC_001139.9|966039-968687|-_exons:966039-968687_segs:1-2649	Annotated	Yes
rna2463_gene=PEX21_CDS=1-867_loc:NC_001139.9|969187-970053|-_exons:969187-970053_segs:1-867	Annotated	Yes
rna2464_gene=PFK1_CDS=1-2964_loc:NC_001139.9|970771-973734|-_exons:970771-973734_segs:1-2964	Annotated	Yes
rna2465_gene=YGR240C-A_CDS=1-201_loc:NC_001139.9|974577-974777|-_exons:974577-974777_segs:1-201	Annotated	Yes
rna2466_gene=YAP1802_CDS=1-1707_loc:NC_001139.9|974875-976581|-_exons:974875-976581_segs:1-1707	Annotated	Yes
rna2467_gene=MPC3_CDS=1-441_loc:NC_001139.9|977336-977776|+_exons:977336-977776_segs:1-441	Annotated	Yes
rna2468_gene=LSC2_CDS=1-1284_loc:NC_001139.9|978036-979319|-_exons:978036-979319_segs:1-1284	Annotated	Yes
rna2469_gene=SDA1_CDS=1-2304_loc:NC_001139.9|979765-982068|-_exons:979765-982068_segs:1-2304	Annotated	Yes
rna247_gene=RKM3_CDS=1-1659_loc:NC_001134.8|298292-299950|+_exons:298292-299950_segs:1-1659	Annotated	Yes
rna2470_gene=BRF1_CDS=1-1791_loc:NC_001139.9|982482-984272|-_exons:982482-984272_segs:1-1791	Annotated	Yes
rna2471_gene=CPD1_CDS=1-720_loc:NC_001139.9|984966-985685|+_exons:984966-985685_segs:1-720	Annotated	Yes
rna2472_gene=SOL4_CDS=1-768_loc:NC_001139.9|985972-986739|+_exons:985972-986739_segs:1-768	Annotated	Yes
rna2473_gene=MGA1_CDS=1-1371_loc:NC_001139.9|988049-989419|+_exons:988049-989419_segs:1-1371	Annotated	Yes
rna2474_gene=YGR250C_CDS=1-2346_loc:NC_001139.9|991176-993521|-_exons:991176-993521_segs:1-2346	Annotated	Yes
rna2475_gene=NOP19_CDS=1-591_loc:NC_001139.9|995639-996229|+_exons:995639-996229_segs:1-591	Annotated	Yes
rna2476_gene=GCN5_CDS=1-1320_loc:NC_001139.9|996869-998188|+_exons:996869-998188_segs:1-1320	Annotated	Yes
rna2477_gene=PUP2_CDS=1-783_loc:NC_001139.9|998358-999140|-_exons:998358-999140_segs:1-783	Annotated	Yes
rna2478_gene=ENO1_CDS=1-1314_loc:NC_001139.9|1000927-1002240|+_exons:1000927-1002240_segs:1-1314	Annotated	Yes
rna2479_gene=COQ6_CDS=1-1440_loc:NC_001139.9|1002523-1003962|-_exons:1002523-1003962_segs:1-1440	Annotated	Yes
rna248_gene=RPL4A_CDS=1-1089_loc:NC_001134.8|300166-301254|+_exons:300166-301254_segs:1-1089	Annotated	Yes
rna2480_gene=gene2482_loc:NC_001139.9|1004216-1004287|+_exons:1004216-1004287_segs:1-72	Annotated	No
rna2481_gene=GND2_CDS=1-1479_loc:NC_001139.9|1004624-1006102|+_exons:1004624-1006102_segs:1-1479	Annotated	Yes
rna2482_gene=MTM1_CDS=1-1101_loc:NC_001139.9|1006205-1007305|-_exons:1006205-1007305_segs:1-1101	Annotated	Yes
rna2483_gene=RAD2_CDS=1-3096_loc:NC_001139.9|1007671-1010766|-_exons:1007671-1010766_segs:1-3096	Annotated	Yes
rna2484_gene=TNA1_CDS=1-1605_loc:NC_001139.9|1012485-1014089|+_exons:1012485-1014089_segs:1-1605	Annotated	Yes
rna2485_gene=APL6_CDS=1-2430_loc:NC_001139.9|1014321-1016750|-_exons:1014321-1016750_segs:1-2430	Annotated	Yes
rna2486_gene=BUD32_CDS=1-786_loc:NC_001139.9|1016974-1017759|-_exons:1016974-1017759_segs:1-786	Annotated	Yes
rna2487_gene=SAY1_CDS=1-1275_loc:NC_001139.9|1017967-1019241|-_exons:1017967-1019241_segs:1-1275	Annotated	Yes
rna2488_gene=MES1_CDS=1-2256_loc:NC_001139.9|1019598-1021853|-_exons:1019598-1021853_segs:1-2256	Annotated	Yes
rna2489_gene=YGR266W_CDS=1-2106_loc:NC_001139.9|1022656-1024761|+_exons:1022656-1024761_segs:1-2106	Annotated	Yes
rna249_gene=EDS1_CDS=1-2760_loc:NC_001134.8|301944-304703|+_exons:301944-304703_segs:1-2760	Annotated	Yes
rna2490_gene=FOL2_CDS=1-732_loc:NC_001139.9|1025004-1025735|-_exons:1025004-1025735_segs:1-732	Annotated	Yes
rna2491_gene=HUA1_CDS=1-597_loc:NC_001139.9|1026057-1026653|-_exons:1026057-1026653_segs:1-597	Annotated	Yes
rna2492_gene=YTA7_CDS=1-4140_loc:NC_001139.9|1027370-1031509|+_exons:1027370-1031509_segs:1-4140	Annotated	Yes
rna2493_gene=SLH1_CDS=1-5904_loc:NC_001139.9|1031791-1037694|+_exons:1031791-1037694_segs:1-5904	Annotated	Yes
rna2494_gene=EFG1_CDS=1-702_loc:NC_001139.9|1037800-1038501|-_exons:1037800-1038501_segs:1-702	Annotated	Yes
rna2495_gene=YGR273C_CDS=1-525_loc:NC_001139.9|1038715-1039239|-_exons:1038715-1039239_segs:1-525	Annotated	Yes
rna2496_gene=TAF1_CDS=1-3201_loc:NC_001139.9|1039895-1043095|-_exons:1039895-1043095_segs:1-3201	Annotated	Yes
rna2497_gene=RTT102_CDS=1-474_loc:NC_001139.9|1043276-1043749|+_exons:1043276-1043749_segs:1-474	Annotated	Yes
rna2498_gene=RNH70_CDS=1-1662_loc:NC_001139.9|1043819-1045480|-_exons:1043819-1045480_segs:1-1662	Annotated	Yes
rna2499_gene=CAB4_CDS=1-918_loc:NC_001139.9|1045644-1046561|-_exons:1045644-1046561_segs:1-918	Annotated	Yes
rna25_gene=PTA1_CDS=1-2358_loc:NC_001133.9|58695-61052|-_exons:58695-61052_segs:1-2358	Annotated	Yes
rna250_gene=HMT1_CDS=1-1047_loc:NC_001134.8|304930-305976|-_exons:304930-305976_segs:1-1047	Annotated	Yes
rna2500_gene=CWC22_CDS=1-1734_loc:NC_001139.9|1046731-1048464|+_exons:1046731-1048464_segs:1-1734	Annotated	Yes
rna2501_gene=SCW4_CDS=1-1161_loc:NC_001139.9|1048798-1049958|-_exons:1048798-1049958_segs:1-1161	Annotated	Yes
rna2502_gene=PXR1_CDS=1-816_loc:NC_001139.9|1050910-1051725|-_exons:1050910-1051725_segs:1-816	Annotated	Yes
rna2503_gene=YOR1_CDS=1-4434_loc:NC_001139.9|1052824-1057257|+_exons:1052824-1057257_segs:1-4434	Annotated	Yes
rna2504_gene=BGL2_CDS=1-942_loc:NC_001139.9|1057783-1058724|-_exons:1057783-1058724_segs:1-942	Annotated	Yes
rna2505_gene=YGR283C_CDS=1-1026_loc:NC_001139.9|1059015-1060040|-_exons:1059015-1060040_segs:1-1026	Annotated	Yes
rna2506_gene=ERV29_CDS=1-933_loc:NC_001139.9|1060658-1061590|-_exons:1060658-1061590_segs:1-933	Annotated	Yes
rna2507_gene=ZUO1_CDS=1-1302_loc:NC_001139.9|1061852-1063153|-_exons:1061852-1063153_segs:1-1302	Annotated	Yes
rna2508_gene=BIO2_CDS=1-1128_loc:NC_001139.9|1063813-1064940|-_exons:1063813-1064940_segs:1-1128	Annotated	Yes
rna2509_gene=IMA1_CDS=1-1770_loc:NC_001139.9|1067222-1068991|-_exons:1067222-1068991_segs:1-1770	Annotated	Yes
rna251_gene=PDX3_CDS=1-687_loc:NC_001134.8|306269-306955|-_exons:306269-306955_segs:1-687	Annotated	Yes
rna2510_gene=MAL13_CDS=1-1422_loc:NC_001139.9|1070293-1071714|+_exons:1070293-1071714_segs:1-1422	Annotated	Yes
rna2511_gene=MAL11_CDS=1-1851_loc:NC_001139.9|1073963-1075813|-_exons:1073963-1075813_segs:1-1851	Annotated	Yes
rna2512_gene=MAL12_CDS=1-1755_loc:NC_001139.9|1076599-1078353|+_exons:1076599-1078353_segs:1-1755	Annotated	Yes
rna2513_gene=PAU12_CDS=1-363_loc:NC_001139.9|1080306-1080668|+_exons:1080306-1080668_segs:1-363	Annotated	Yes
rna2514_gene=COS6_CDS=1-1146_loc:NC_001139.9|1081584-1082729|-_exons:1081584-1082729_segs:1-1146	Annotated	Yes
rna2515_gene=YRF1-3_CDS=1-5580_loc:NC_001139.9|1084864-1090591|+_exons:1084864-1084882,1085031-1090591_segs:1-19,20-5580	Annotated	Yes
rna2516_gene=YHL050C_CDS=1-2094_loc:NC_001140.6|445-3311|-_exons:445-1897,2671-3311_segs:1-641,642-2094	Annotated	Yes
rna2517_gene=YHL049C_CDS=1-816_loc:NC_001140.6|3726-4541|-_exons:3726-4541_segs:1-816	Annotated	Yes
rna2518_gene=YHL048C-A_CDS=1-135_loc:NC_001140.6|5663-5797|-_exons:5663-5797_segs:1-135	Annotated	Yes
rna2519_gene=COS8_CDS=1-1146_loc:NC_001140.6|6401-7546|+_exons:6401-7546_segs:1-1146	Annotated	Yes
rna252_gene=snR161_loc:NC_001134.8|307185-307345|-_exons:307185-307345_segs:1-161	Annotated	No
rna2520_gene=ARN2_CDS=1-1863_loc:NC_001140.6|8351-10213|-_exons:8351-10213_segs:1-1863	Annotated	Yes
rna2521_gene=PAU13_CDS=1-363_loc:NC_001140.6|11923-12285|-_exons:11923-12285_segs:1-363	Annotated	Yes
rna2522_gene=YHL044W_CDS=1-708_loc:NC_001140.6|13565-14272|+_exons:13565-14272_segs:1-708	Annotated	Yes
rna2523_gene=ECM34_CDS=1-513_loc:NC_001140.6|14901-15413|+_exons:14901-15413_segs:1-513	Annotated	Yes
rna2524_gene=YHL042W_CDS=1-453_loc:NC_001140.6|15667-16119|+_exons:15667-16119_segs:1-453	Annotated	Yes
rna2525_gene=ARN1_CDS=1-1884_loc:NC_001140.6|19088-20971|-_exons:19088-20971_segs:1-1884	Annotated	Yes
rna2526_gene=EFM1_CDS=1-1758_loc:NC_001140.6|21783-23540|+_exons:21783-23540_segs:1-1758	Annotated	Yes
rna2527_gene=CBP2_CDS=1-1893_loc:NC_001140.6|23617-25509|-_exons:23617-25509_segs:1-1893	Annotated	Yes
rna2528_gene=MUP3_CDS=1-1641_loc:NC_001140.6|26241-27881|+_exons:26241-27881_segs:1-1641	Annotated	Yes
rna2529_gene=VMR1_CDS=1-4779_loc:NC_001140.6|27978-32756|-_exons:27978-32756_segs:1-4779	Annotated	Yes
rna253_gene=TLC1_loc:NC_001134.8|307587-308887|+_exons:307587-308887_segs:1-1301	Annotated	Yes
rna2530_gene=SBP1_CDS=1-885_loc:NC_001140.6|33193-34077|-_exons:33193-34077_segs:1-885	Annotated	Yes
rna2531_gene=RPL8A_CDS=1-771_loc:NC_001140.6|35255-36025|-_exons:35255-36025_segs:1-771	Annotated	Yes
rna2532_gene=GUT1_CDS=1-2130_loc:NC_001140.6|36379-38508|-_exons:36379-38508_segs:1-2130	Annotated	Yes
rna2533_gene=GOS1_CDS=1-672_loc:NC_001140.6|38815-39486|-_exons:38815-39486_segs:1-672	Annotated	Yes
rna2534_gene=ECM29_CDS=1-5607_loc:NC_001140.6|40084-45690|+_exons:40084-45690_segs:1-5607	Annotated	Yes
rna2535_gene=OCA5_CDS=1-2040_loc:NC_001140.6|45929-47968|-_exons:45929-47968_segs:1-2040	Annotated	Yes
rna2536_gene=WSC4_CDS=1-1818_loc:NC_001140.6|48763-50580|+_exons:48763-50580_segs:1-1818	Annotated	Yes
rna2537_gene=RIM101_CDS=1-1878_loc:NC_001140.6|51111-52988|+_exons:51111-52988_segs:1-1878	Annotated	Yes
rna2538_gene=YHL026C_CDS=1-948_loc:NC_001140.6|53219-54166|-_exons:53219-54166_segs:1-948	Annotated	Yes
rna2539_gene=SNF6_CDS=1-999_loc:NC_001140.6|54851-55849|+_exons:54851-55849_segs:1-999	Annotated	Yes
rna254_gene=CSG2_CDS=1-1233_loc:NC_001134.8|309081-310313|-_exons:309081-310313_segs:1-1233	Annotated	Yes
rna2540_gene=RIM4_CDS=1-2142_loc:NC_001140.6|56649-58790|+_exons:56649-58790_segs:1-2142	Annotated	Yes
rna2541_gene=NPR3_CDS=1-3441_loc:NC_001140.6|59123-62563|-_exons:59123-62563_segs:1-3441	Annotated	Yes
rna2542_gene=gene2544_loc:NC_001140.6|62755-62826|+_exons:62755-62826_segs:1-72	Annotated	No
rna2543_gene=SPO11_CDS=1-1197_loc:NC_001140.6|62961-64157|-_exons:62961-64157_segs:1-1197	Annotated	Yes
rna2544_gene=AIM17_CDS=1-1398_loc:NC_001140.6|64462-65859|-_exons:64462-65859_segs:1-1398	Annotated	Yes
rna2545_gene=OPI1_CDS=1-1215_loc:NC_001140.6|66242-67456|-_exons:66242-67456_segs:1-1215	Annotated	Yes
rna2546_gene=APM2_CDS=1-1818_loc:NC_001140.6|67731-69548|-_exons:67731-69548_segs:1-1818	Annotated	Yes
rna2547_gene=YHL018W_CDS=1-363_loc:NC_001140.6|69708-70070|+_exons:69708-70070_segs:1-363	Annotated	Yes
rna2548_gene=YHL017W_CDS=1-1599_loc:NC_001140.6|70276-71874|+_exons:70276-71874_segs:1-1599	Annotated	Yes
rna2549_gene=DUR3_CDS=1-2208_loc:NC_001140.6|72037-74244|-_exons:72037-74244_segs:1-2208	Annotated	Yes
rna255_gene=SCO1_CDS=1-888_loc:NC_001134.8|310565-311452|-_exons:310565-311452_segs:1-888	Annotated	Yes
rna2550_gene=YHL015W-A_CDS=1-84_loc:NC_001140.6|74699-74782|+_exons:74699-74782_segs:1-84	Annotated	Yes
rna2551_gene=RPS20_CDS=1-366_loc:NC_001140.6|75412-75777|+_exons:75412-75777_segs:1-366	Annotated	Yes
rna2552_gene=YLF2_CDS=1-1218_loc:NC_001140.6|76097-77314|-_exons:76097-77314_segs:1-1218	Annotated	Yes
rna2553_gene=OTU2_CDS=1-924_loc:NC_001140.6|77430-78353|-_exons:77430-78353_segs:1-924	Annotated	Yes
rna2554_gene=YHL012W_CDS=1-1482_loc:NC_001140.6|78936-80417|+_exons:78936-80417_segs:1-1482	Annotated	Yes
rna2555_gene=PRS3_CDS=1-963_loc:NC_001140.6|80654-81616|-_exons:80654-81616_segs:1-963	Annotated	Yes
rna2556_gene=ETP1_CDS=1-1758_loc:NC_001140.6|81964-83721|-_exons:81964-83721_segs:1-1758	Annotated	Yes
rna2557_gene=YAP3_CDS=1-993_loc:NC_001140.6|84068-85060|-_exons:84068-85060_segs:1-993	Annotated	Yes
rna2558_gene=gene2560_loc:NC_001140.6|85298-85371|-_exons:85298-85371_segs:1-74	Annotated	No
rna2559_gene=YHL009W-B_CDS=1-5410_loc:NC_001140.6|85909-91318|+_exons:85909-91318_segs:1-5410	Annotated	Yes
rna256_gene=CHS2_CDS=1-2892_loc:NC_001134.8|311898-314789|+_exons:311898-314789_segs:1-2892	Annotated	Yes
rna2561_gene=YHL008C_CDS=1-1884_loc:NC_001140.6|92627-94510|-_exons:92627-94510_segs:1-1884	Annotated	Yes
rna2562_gene=STE20_CDS=1-2820_loc:NC_001140.6|95118-97937|-_exons:95118-97937_segs:1-2820	Annotated	Yes
rna2563_gene=SHU1_CDS=1-453_loc:NC_001140.6|98343-98795|-_exons:98343-98795_segs:1-453	Annotated	Yes
rna2564_gene=MRP4_CDS=1-1185_loc:NC_001140.6|99219-100403|+_exons:99219-100403_segs:1-1185	Annotated	Yes
rna2565_gene=LAG1_CDS=1-1236_loc:NC_001140.6|100648-101883|-_exons:100648-101883_segs:1-1236	Annotated	Yes
rna2566_gene=HSE1_CDS=1-1359_loc:NC_001140.6|102612-103970|+_exons:102612-103970_segs:1-1359	Annotated	Yes
rna2567_gene=RPL14B_CDS=1-417_loc:NC_001140.6|104277-105091|+_exons:104277-104405,104804-105091_segs:1-129,130-417	Annotated	Yes
rna2568_gene=OSH7_CDS=1-1314_loc:NC_001140.6|106055-107368|+_exons:106055-107368_segs:1-1314	Annotated	Yes
rna2569_gene=QCR10_CDS=1-234_loc:NC_001140.6|107826-108122|+_exons:107826-107831,107895-108122_segs:1-6,7-234	Annotated	Yes
rna257_gene=ATP3_CDS=1-936_loc:NC_001134.8|315575-316510|+_exons:315575-316510_segs:1-936	Annotated	Yes
rna2570_gene=LEU5_CDS=1-1074_loc:NC_001140.6|108812-109885|+_exons:108812-109885_segs:1-1074	Annotated	Yes
rna2571_gene=TCD1_CDS=1-1290_loc:NC_001140.6|110028-111317|-_exons:110028-111317_segs:1-1290	Annotated	Yes
rna2572_gene=NEM1_CDS=1-1341_loc:NC_001140.6|111754-113094|-_exons:111754-113094_segs:1-1341	Annotated	Yes
rna2573_gene=GPA1_CDS=1-1419_loc:NC_001140.6|113499-114917|-_exons:113499-114917_segs:1-1419	Annotated	Yes
rna2574_gene=TIM10_CDS=1-282_loc:NC_001140.6|115620-115901|-_exons:115620-115901_segs:1-282	Annotated	Yes
rna2575_gene=gene2577_loc:NC_001140.6|116107-116179|-_exons:116107-116179_segs:1-73	Annotated	No
rna2576_gene=STP2_CDS=1-1626_loc:NC_001140.6|117814-119439|+_exons:117814-119439_segs:1-1626	Annotated	Yes
rna2577_gene=ERG11_CDS=1-1593_loc:NC_001140.6|120091-121683|-_exons:120091-121683_segs:1-1593	Annotated	Yes
rna2578_gene=YHR007C-A_CDS=1-216_loc:NC_001140.6|122550-122765|-_exons:122550-122765_segs:1-216	Annotated	Yes
rna2579_gene=SOD2_CDS=1-702_loc:NC_001140.6|122889-123590|-_exons:122889-123590_segs:1-702	Annotated	Yes
rna258_gene=FIG1_CDS=1-897_loc:NC_001134.8|316968-317864|+_exons:316968-317864_segs:1-897	Annotated	Yes
rna2580_gene=TDA3_CDS=1-1572_loc:NC_001140.6|124109-125680|-_exons:124109-125680_segs:1-1572	Annotated	Yes
rna2581_gene=RPL27A_CDS=1-411_loc:NC_001140.6|126521-127492|+_exons:126521-126551,127113-127492_segs:1-31,32-411	Annotated	Yes
rna2582_gene=DIA4_CDS=1-1341_loc:NC_001140.6|127780-129120|+_exons:127780-129120_segs:1-1341	Annotated	Yes
rna2583_gene=VPS29_CDS=1-849_loc:NC_001140.6|129481-130448|+_exons:129481-129528,129648-130448_segs:1-48,49-849	Annotated	Yes
rna2584_gene=ARD1_CDS=1-717_loc:NC_001140.6|130730-131446|-_exons:130730-131446_segs:1-717	Annotated	Yes
rna2585_gene=SPO13_CDS=1-876_loc:NC_001140.6|132047-132922|+_exons:132047-132922_segs:1-876	Annotated	Yes
rna2586_gene=gene2588_loc:NC_001140.6|133026-133107|-_exons:133026-133107_segs:1-82	Annotated	No
rna2587_gene=gene2589_loc:NC_001140.6|134321-134392|+_exons:134321-134392_segs:1-72	Annotated	No
rna2588_gene=MIP6_CDS=1-1980_loc:NC_001140.6|134554-136533|+_exons:134554-136533_segs:1-1980	Annotated	Yes
rna2589_gene=YSC84_CDS=1-1407_loc:NC_001140.6|136881-138455|-_exons:136881-138240,138409-138455_segs:1-47,48-1407	Annotated	Yes
rna259_gene=FAT1_CDS=1-2010_loc:NC_001134.8|318266-320275|+_exons:318266-320275_segs:1-2010	Annotated	Yes
rna2590_gene=YSC83_CDS=1-1158_loc:NC_001140.6|138694-139851|+_exons:138694-139851_segs:1-1158	Annotated	Yes
rna2591_gene=ARG4_CDS=1-1392_loc:NC_001140.6|140011-141402|-_exons:140011-141402_segs:1-1392	Annotated	Yes
rna2592_gene=DED81_CDS=1-1665_loc:NC_001140.6|141894-143558|-_exons:141894-143558_segs:1-1665	Annotated	Yes
rna2593_gene=YHR020W_CDS=1-2067_loc:NC_001140.6|143996-146062|+_exons:143996-146062_segs:1-2067	Annotated	Yes
rna2594_gene=gene2596_loc:NC_001140.6|146242-146314|-_exons:146242-146314_segs:1-73	Annotated	No
rna2595_gene=RPS27B_CDS=1-249_loc:NC_001140.6|147871-148669|-_exons:147871-148116,148667-148669_segs:1-3,4-249	Annotated	Yes
rna2596_gene=ECM12_CDS=1-456_loc:NC_001140.6|149225-149680|+_exons:149225-149680_segs:1-456	Annotated	Yes
rna2597_gene=YHR022C_CDS=1-771_loc:NC_001140.6|149575-150345|-_exons:149575-150345_segs:1-771	Annotated	Yes
rna2598_gene=YHR022C-A_CDS=1-90_loc:NC_001140.6|151217-151306|-_exons:151217-151306_segs:1-90	Annotated	Yes
rna2599_gene=MYO1_CDS=1-5787_loc:NC_001140.6|151666-157452|+_exons:151666-157452_segs:1-5787	Annotated	Yes
rna26_gene=ERV46_CDS=1-1248_loc:NC_001133.9|61316-62563|+_exons:61316-62563_segs:1-1248	Annotated	Yes
rna260_gene=CST26_CDS=1-1194_loc:NC_001134.8|320416-321609|-_exons:320416-321609_segs:1-1194	Annotated	Yes
rna2600_gene=MAS2_CDS=1-1449_loc:NC_001140.6|157744-159192|-_exons:157744-159192_segs:1-1449	Annotated	Yes
rna2601_gene=THR1_CDS=1-1074_loc:NC_001140.6|159438-160511|+_exons:159438-160511_segs:1-1074	Annotated	Yes
rna2602_gene=VMA16_CDS=1-642_loc:NC_001140.6|160844-161485|+_exons:160844-161485_segs:1-642	Annotated	Yes
rna2603_gene=RPN1_CDS=1-2982_loc:NC_001140.6|161730-164711|-_exons:161730-164711_segs:1-2982	Annotated	Yes
rna2604_gene=DAP2_CDS=1-2457_loc:NC_001140.6|164978-167434|-_exons:164978-167434_segs:1-2457	Annotated	Yes
rna2605_gene=YHI9_CDS=1-885_loc:NC_001140.6|167677-168561|-_exons:167677-168561_segs:1-885	Annotated	Yes
rna2606_gene=SLT2_CDS=1-1455_loc:NC_001140.6|168890-170344|-_exons:168890-170344_segs:1-1455	Annotated	Yes
rna2607_gene=RRM3_CDS=1-2172_loc:NC_001140.6|170799-172970|-_exons:170799-172970_segs:1-2172	Annotated	Yes
rna2608_gene=ERC1_CDS=1-1746_loc:NC_001140.6|173344-175089|+_exons:173344-175089_segs:1-1746	Annotated	Yes
rna2609_gene=YHR033W_CDS=1-1272_loc:NC_001140.6|175548-176819|+_exons:175548-176819_segs:1-1272	Annotated	Yes
rna261_gene=QDR3_CDS=1-2070_loc:NC_001134.8|321876-323945|-_exons:321876-323945_segs:1-2070	Annotated	Yes
rna2610_gene=PIH1_CDS=1-1035_loc:NC_001140.6|176965-177999|-_exons:176965-177999_segs:1-1035	Annotated	Yes
rna2611_gene=NEL1_CDS=1-1893_loc:NC_001140.6|178219-180111|+_exons:178219-180111_segs:1-1893	Annotated	Yes
rna2612_gene=BRL1_CDS=1-1416_loc:NC_001140.6|180345-181760|+_exons:180345-181760_segs:1-1416	Annotated	Yes
rna2613_gene=PUT2_CDS=1-1728_loc:NC_001140.6|181977-183704|+_exons:181977-183704_segs:1-1728	Annotated	Yes
rna2614_gene=RRF1_CDS=1-693_loc:NC_001140.6|184066-184758|+_exons:184066-184758_segs:1-693	Annotated	Yes
rna2615_gene=MSC7_CDS=1-1935_loc:NC_001140.6|184875-186809|-_exons:184875-186809_segs:1-1935	Annotated	Yes
rna2616_gene=VMA10_CDS=1-345_loc:NC_001140.6|187173-187679|-_exons:187173-187514,187677-187679_segs:1-3,4-345	Annotated	Yes
rna2617_gene=BCD1_CDS=1-1101_loc:NC_001140.6|187924-189024|+_exons:187924-189024_segs:1-1101	Annotated	Yes
rna2618_gene=SRB2_CDS=1-633_loc:NC_001140.6|189131-189864|-_exons:189131-189749,189851-189864_segs:1-14,15-633	Annotated	Yes
rna2619_gene=NCP1_CDS=1-2076_loc:NC_001140.6|190543-192618|+_exons:190543-192618_segs:1-2076	Annotated	Yes
rna262_gene=TCM62_CDS=1-1719_loc:NC_001134.8|324341-326059|-_exons:324341-326059_segs:1-1719	Annotated	Yes
rna2620_gene=DOG2_CDS=1-741_loc:NC_001140.6|192805-193545|-_exons:192805-193545_segs:1-741	Annotated	Yes
rna2621_gene=DOG1_CDS=1-741_loc:NC_001140.6|194068-194808|-_exons:194068-194808_segs:1-741	Annotated	Yes
rna2622_gene=YHR045W_CDS=1-1683_loc:NC_001140.6|195551-197233|+_exons:195551-197233_segs:1-1683	Annotated	Yes
rna2623_gene=INM1_CDS=1-888_loc:NC_001140.6|197398-198285|-_exons:197398-198285_segs:1-888	Annotated	Yes
rna2624_gene=AAP1_CDS=1-2571_loc:NC_001140.6|198740-201310|-_exons:198740-201310_segs:1-2571	Annotated	Yes
rna2625_gene=YHK8_CDS=1-1545_loc:NC_001140.6|204607-206151|+_exons:204607-206151_segs:1-1545	Annotated	Yes
rna2626_gene=FSH1_CDS=1-732_loc:NC_001140.6|206462-207193|+_exons:206462-207193_segs:1-732	Annotated	Yes
rna2627_gene=SMF2_CDS=1-1650_loc:NC_001140.6|207654-209303|+_exons:207654-209303_segs:1-1650	Annotated	Yes
rna2628_gene=YHR050W-A_CDS=1-171_loc:NC_001140.6|209475-209645|+_exons:209475-209645_segs:1-171	Annotated	Yes
rna2629_gene=COX6_CDS=1-447_loc:NC_001140.6|209705-210151|+_exons:209705-210151_segs:1-447	Annotated	Yes
rna263_gene=gene263_loc:NC_001134.8|326792-326865|-_exons:326792-326865_segs:1-74	Annotated	No
rna2630_gene=CIC1_CDS=1-1131_loc:NC_001140.6|210848-211978|+_exons:210848-211978_segs:1-1131	Annotated	Yes
rna2631_gene=RUF5-1_loc:NC_001140.6|212409-213118|+_exons:212409-213118_segs:1-710	Annotated	Yes
rna2632_gene=CUP1-1_CDS=1-186_loc:NC_001140.6|212535-212720|-_exons:212535-212720_segs:1-186	Annotated	Yes
rna2633_gene=YHR054C_CDS=1-1065_loc:NC_001140.6|213185-214249|-_exons:213185-214249_segs:1-1065	Annotated	Yes
rna2634_gene=RUF5-2_loc:NC_001140.6|214407-215116|+_exons:214407-215116_segs:1-710	Annotated	Yes
rna2635_gene=CUP1-2_CDS=1-186_loc:NC_001140.6|214533-214718|-_exons:214533-214718_segs:1-186	Annotated	Yes
rna2636_gene=RSC30_CDS=1-2652_loc:NC_001140.6|215183-217834|-_exons:215183-217834_segs:1-2652	Annotated	Yes
rna2637_gene=CPR2_CDS=1-618_loc:NC_001140.6|218226-218843|-_exons:218226-218843_segs:1-618	Annotated	Yes
rna2638_gene=MED6_CDS=1-888_loc:NC_001140.6|218997-219884|-_exons:218997-219884_segs:1-888	Annotated	Yes
rna2639_gene=FYV4_CDS=1-393_loc:NC_001140.6|220108-220500|+_exons:220108-220500_segs:1-393	Annotated	Yes
rna264_gene=GIP1_CDS=1-1920_loc:NC_001134.8|328173-330092|-_exons:328173-330092_segs:1-1920	Annotated	Yes
rna2640_gene=VMA22_CDS=1-546_loc:NC_001140.6|220725-221270|+_exons:220725-221270_segs:1-546	Annotated	Yes
rna2641_gene=GIC1_CDS=1-945_loc:NC_001140.6|221534-222478|-_exons:221534-222478_segs:1-945	Annotated	Yes
rna2642_gene=RPP1_CDS=1-882_loc:NC_001140.6|222877-223758|-_exons:222877-223758_segs:1-882	Annotated	Yes
rna2643_gene=PAN5_CDS=1-1140_loc:NC_001140.6|224030-225169|-_exons:224030-225169_segs:1-1140	Annotated	Yes
rna2644_gene=SSZ1_CDS=1-1617_loc:NC_001140.6|225525-227141|-_exons:225525-227141_segs:1-1617	Annotated	Yes
rna2645_gene=RRP3_CDS=1-1506_loc:NC_001140.6|227532-229037|-_exons:227532-229037_segs:1-1506	Annotated	Yes
rna2646_gene=SSF1_CDS=1-1362_loc:NC_001140.6|229335-230696|+_exons:229335-230696_segs:1-1362	Annotated	Yes
rna2647_gene=HTD2_CDS=1-843_loc:NC_001140.6|230970-231812|+_exons:230970-231812_segs:1-843	Annotated	Yes
rna2648_gene=DYS1_CDS=1-1164_loc:NC_001140.6|232133-233296|+_exons:232133-233296_segs:1-1164	Annotated	Yes
rna2649_gene=RRP4_CDS=1-1080_loc:NC_001140.6|233579-234658|-_exons:233579-234658_segs:1-1080	Annotated	Yes
rna265_gene=ZTA1_CDS=1-1005_loc:NC_001134.8|330507-331511|-_exons:330507-331511_segs:1-1005	Annotated	Yes
rna2650_gene=TRM5_CDS=1-1500_loc:NC_001140.6|234881-236380|+_exons:234881-236380_segs:1-1500	Annotated	Yes
rna2651_gene=PCL5_CDS=1-690_loc:NC_001140.6|237004-237693|+_exons:237004-237693_segs:1-690	Annotated	Yes
rna2652_gene=gene2654_loc:NC_001140.6|237848-237939|-_exons:237848-237883,237903-237939_segs:1-37,38-73	Annotated	No
rna2653_gene=ERG7_CDS=1-2196_loc:NC_001140.6|239098-241293|+_exons:239098-241293_segs:1-2196	Annotated	Yes
rna2654_gene=NOP10_CDS=1-177_loc:NC_001140.6|241664-241840|+_exons:241664-241840_segs:1-177	Annotated	Yes
rna2655_gene=OSH3_CDS=1-2991_loc:NC_001140.6|242582-245572|+_exons:242582-245572_segs:1-2991	Annotated	Yes
rna2656_gene=QNS1_CDS=1-2145_loc:NC_001140.6|246193-248337|+_exons:246193-248337_segs:1-2145	Annotated	Yes
rna2657_gene=PPE1_CDS=1-1203_loc:NC_001140.6|248439-249641|-_exons:248439-249641_segs:1-1203	Annotated	Yes
rna2658_gene=PTC7_CDS=1-1032_loc:NC_001140.6|251101-252225|+_exons:251101-251155,251249-252225_segs:1-55,56-1032	Annotated	Yes
rna2659_gene=NMD2_CDS=1-3270_loc:NC_001140.6|252374-255756|-_exons:252374-255637,255751-255756_segs:1-6,7-3270	Annotated	Yes
rna266_gene=FMP23_CDS=1-528_loc:NC_001134.8|331833-332360|+_exons:331833-332360_segs:1-528	Annotated	Yes
rna2660_gene=YHR078W_CDS=1-1659_loc:NC_001140.6|256360-258018|+_exons:256360-258018_segs:1-1659	Annotated	Yes
rna2661_gene=IRE1_CDS=1-3348_loc:NC_001140.6|258244-261591|-_exons:258244-261591_segs:1-3348	Annotated	Yes
rna2662_gene=SAE3_CDS=1-276_loc:NC_001140.6|262192-262553|-_exons:262192-262354,262441-262553_segs:1-113,114-276	Annotated	Yes
rna2663_gene=LAM4_CDS=1-4038_loc:NC_001140.6|262801-266838|-_exons:262801-266838_segs:1-4038	Annotated	Yes
rna2664_gene=LRP1_CDS=1-555_loc:NC_001140.6|267538-268092|+_exons:267538-268092_segs:1-555	Annotated	Yes
rna2665_gene=KSP1_CDS=1-3090_loc:NC_001140.6|268459-271548|-_exons:268459-271548_segs:1-3090	Annotated	Yes
rna2666_gene=SAM35_CDS=1-990_loc:NC_001140.6|272627-273616|+_exons:272627-273616_segs:1-990	Annotated	Yes
rna2667_gene=STE12_CDS=1-2067_loc:NC_001140.6|274174-276240|+_exons:274174-276240_segs:1-2067	Annotated	Yes
rna2668_gene=IPI1_CDS=1-1005_loc:NC_001140.6|276764-277768|+_exons:276764-277768_segs:1-1005	Annotated	Yes
rna2669_gene=NAM8_CDS=1-1572_loc:NC_001140.6|278153-279724|+_exons:278153-279724_segs:1-1572	Annotated	Yes
rna267_gene=RPS11B_CDS=1-471_loc:NC_001134.8|332831-333812|+_exons:332831-332875,333387-333812_segs:1-45,46-471	Annotated	Yes
rna2670_gene=YHR086W-A_CDS=1-162_loc:NC_001140.6|280231-280392|+_exons:280231-280392_segs:1-162	Annotated	Yes
rna2671_gene=RTC3_CDS=1-336_loc:NC_001140.6|280820-281155|+_exons:280820-281155_segs:1-336	Annotated	Yes
rna2672_gene=RPF1_CDS=1-888_loc:NC_001140.6|281495-282382|+_exons:281495-282382_segs:1-888	Annotated	Yes
rna2673_gene=GAR1_CDS=1-618_loc:NC_001140.6|282681-283298|-_exons:282681-283298_segs:1-618	Annotated	Yes
rna2674_gene=YNG2_CDS=1-849_loc:NC_001140.6|283777-284625|-_exons:283777-284625_segs:1-849	Annotated	Yes
rna2675_gene=MSR1_CDS=1-1932_loc:NC_001140.6|284839-286770|-_exons:284839-286770_segs:1-1932	Annotated	Yes
rna2676_gene=HXT4_CDS=1-1731_loc:NC_001140.6|287081-288811|-_exons:287081-288811_segs:1-1731	Annotated	Yes
rna2677_gene=HXT1_CDS=1-1713_loc:NC_001140.6|290913-292625|-_exons:290913-292625_segs:1-1713	Annotated	Yes
rna2678_gene=HXT5_CDS=1-1779_loc:NC_001140.6|294669-296447|-_exons:294669-296447_segs:1-1779	Annotated	Yes
rna2679_gene=YHR097C_CDS=1-1101_loc:NC_001140.6|297385-298609|-_exons:297385-298360,298485-298609_segs:1-125,126-1101	Annotated	Yes
rna268_gene=REB1_CDS=1-2433_loc:NC_001134.8|334386-336818|-_exons:334386-336818_segs:1-2433	Annotated	Yes
rna2680_gene=SFB3_CDS=1-2790_loc:NC_001140.6|299145-301934|-_exons:299145-301934_segs:1-2790	Annotated	Yes
rna2681_gene=TRA1_CDS=1-11235_loc:NC_001140.6|302761-313995|+_exons:302761-313995_segs:1-11235	Annotated	Yes
rna2682_gene=GEP4_CDS=1-558_loc:NC_001140.6|314116-314673|-_exons:314116-314673_segs:1-558	Annotated	Yes
rna2683_gene=BIG1_CDS=1-1008_loc:NC_001140.6|314874-315968|-_exons:314874-315771,315859-315968_segs:1-110,111-1008	Annotated	Yes
rna2684_gene=KIC1_CDS=1-3243_loc:NC_001140.6|316572-319814|+_exons:316572-319814_segs:1-3243	Annotated	Yes
rna2685_gene=SBE22_CDS=1-2559_loc:NC_001140.6|320414-322972|+_exons:320414-322972_segs:1-2559	Annotated	Yes
rna2686_gene=GRE3_CDS=1-984_loc:NC_001140.6|323409-324392|+_exons:323409-324392_segs:1-984	Annotated	Yes
rna2687_gene=YPT35_CDS=1-645_loc:NC_001140.6|324766-325410|+_exons:324766-325410_segs:1-645	Annotated	Yes
rna2688_gene=TRR2_CDS=1-1029_loc:NC_001140.6|325598-326626|+_exons:325598-326626_segs:1-1029	Annotated	Yes
rna2689_gene=CDC12_CDS=1-1224_loc:NC_001140.6|326813-328036|-_exons:326813-328036_segs:1-1224	Annotated	Yes
rna269_gene=REG2_CDS=1-1017_loc:NC_001134.8|337183-338199|-_exons:337183-338199_segs:1-1017	Annotated	Yes
rna2690_gene=GGA2_CDS=1-1758_loc:NC_001140.6|328303-330060|+_exons:328303-330060_segs:1-1758	Annotated	Yes
rna2691_gene=CTM1_CDS=1-1758_loc:NC_001140.6|330310-332067|+_exons:330310-332067_segs:1-1758	Annotated	Yes
rna2692_gene=ERP5_CDS=1-639_loc:NC_001140.6|332282-332920|+_exons:332282-332920_segs:1-639	Annotated	Yes
rna2693_gene=UBA4_CDS=1-1323_loc:NC_001140.6|333072-334394|+_exons:333072-334394_segs:1-1323	Annotated	Yes
rna2694_gene=YHR112C_CDS=1-1137_loc:NC_001140.6|334527-335663|-_exons:334527-335663_segs:1-1137	Annotated	Yes
rna2695_gene=APE4_CDS=1-1473_loc:NC_001140.6|336337-337809|+_exons:336337-337809_segs:1-1473	Annotated	Yes
rna2696_gene=BZZ1_CDS=1-1902_loc:NC_001140.6|338083-339984|+_exons:338083-339984_segs:1-1902	Annotated	Yes
rna2697_gene=DMA1_CDS=1-1251_loc:NC_001140.6|340109-341359|-_exons:340109-341359_segs:1-1251	Annotated	Yes
rna2698_gene=COX23_CDS=1-456_loc:NC_001140.6|341665-342120|+_exons:341665-342120_segs:1-456	Annotated	Yes
rna2699_gene=TOM71_CDS=1-1920_loc:NC_001140.6|342349-344268|+_exons:342349-344268_segs:1-1920	Annotated	Yes
rna27_gene=CDC24_CDS=1-2565_loc:NC_001133.9|62840-65404|+_exons:62840-65404_segs:1-2565	Annotated	Yes
rna270_gene=RFS1_CDS=1-633_loc:NC_001134.8|338720-339352|-_exons:338720-339352_segs:1-633	Annotated	Yes
rna2700_gene=ORC6_CDS=1-1308_loc:NC_001140.6|344321-345628|-_exons:344321-345628_segs:1-1308	Annotated	Yes
rna2701_gene=SET1_CDS=1-3243_loc:NC_001140.6|346043-349285|+_exons:346043-349285_segs:1-3243	Annotated	Yes
rna2702_gene=MSH1_CDS=1-2880_loc:NC_001140.6|349574-352453|+_exons:349574-352453_segs:1-2880	Annotated	Yes
rna2703_gene=LSM12_CDS=1-564_loc:NC_001140.6|352756-353319|+_exons:352756-353319_segs:1-564	Annotated	Yes
rna2704_gene=CIA2_CDS=1-696_loc:NC_001140.6|353625-354320|+_exons:353625-354320_segs:1-696	Annotated	Yes
rna2705_gene=EPT1_CDS=1-1176_loc:NC_001140.6|354815-356081|+_exons:354815-354864,354956-356081_segs:1-50,51-1176	Annotated	Yes
rna2706_gene=NDT80_CDS=1-1884_loc:NC_001140.6|356561-358444|+_exons:356561-358444_segs:1-1884	Annotated	Yes
rna2707_gene=gene2709_loc:NC_001140.6|358478-358569|-_exons:358478-358513,358533-358569_segs:1-37,38-73	Annotated	No
rna2708_gene=ANS1_CDS=1-480_loc:NC_001140.6|359702-360181|-_exons:359702-360181_segs:1-480	Annotated	Yes
rna2709_gene=YHR127W_CDS=1-732_loc:NC_001140.6|360913-361644|+_exons:360913-361644_segs:1-732	Annotated	Yes
rna271_gene=YBR053C_CDS=1-1077_loc:NC_001134.8|339675-340751|-_exons:339675-340751_segs:1-1077	Annotated	Yes
rna2710_gene=FUR1_CDS=1-651_loc:NC_001140.6|362115-362765|+_exons:362115-362765_segs:1-651	Annotated	Yes
rna2711_gene=ARP1_CDS=1-1155_loc:NC_001140.6|362999-364153|-_exons:362999-364153_segs:1-1155	Annotated	Yes
rna2712_gene=YHR131C_CDS=1-2553_loc:NC_001140.6|365340-367892|-_exons:365340-367892_segs:1-2553	Annotated	Yes
rna2713_gene=ECM14_CDS=1-1293_loc:NC_001140.6|368502-369794|-_exons:368502-369794_segs:1-1293	Annotated	Yes
rna2714_gene=IGO2_CDS=1-396_loc:NC_001140.6|370054-370449|+_exons:370054-370449_segs:1-396	Annotated	Yes
rna2715_gene=NSG1_CDS=1-876_loc:NC_001140.6|370722-371597|-_exons:370722-371597_segs:1-876	Annotated	Yes
rna2716_gene=WSS1_CDS=1-810_loc:NC_001140.6|371749-372558|+_exons:371749-372558_segs:1-810	Annotated	Yes
rna2717_gene=YCK1_CDS=1-1617_loc:NC_001140.6|372694-374310|-_exons:372694-374310_segs:1-1617	Annotated	Yes
rna2718_gene=SPL2_CDS=1-447_loc:NC_001140.6|374654-375100|-_exons:374654-375100_segs:1-447	Annotated	Yes
rna2719_gene=ARO9_CDS=1-1542_loc:NC_001140.6|375709-377250|+_exons:375709-377250_segs:1-1542	Annotated	Yes
rna272_gene=YRO2_CDS=1-1035_loc:NC_001134.8|343101-344135|+_exons:343101-344135_segs:1-1035	Annotated	Yes
rna2720_gene=YHR138C_CDS=1-345_loc:NC_001140.6|377355-377699|-_exons:377355-377699_segs:1-345	Annotated	Yes
rna2721_gene=SPS100_CDS=1-981_loc:NC_001140.6|378219-379199|-_exons:378219-379199_segs:1-981	Annotated	Yes
rna2722_gene=YHR140W_CDS=1-720_loc:NC_001140.6|380572-381291|+_exons:380572-381291_segs:1-720	Annotated	Yes
rna2723_gene=snR32_loc:NC_001140.6|381540-381727|+_exons:381540-381727_segs:1-188	Annotated	No
rna2724_gene=RPL42B_CDS=1-321_loc:NC_001140.6|381990-382751|-_exons:381990-382306,382748-382751_segs:1-4,5-321	Annotated	Yes
rna2725_gene=CHS7_CDS=1-951_loc:NC_001140.6|383538-384488|+_exons:383538-384488_segs:1-951	Annotated	Yes
rna2726_gene=DSE2_CDS=1-978_loc:NC_001140.6|385510-386487|+_exons:385510-386487_segs:1-978	Annotated	Yes
rna2727_gene=RPC10_CDS=1-213_loc:NC_001140.6|387233-387445|+_exons:387233-387445_segs:1-213	Annotated	Yes
rna2728_gene=DCD1_CDS=1-939_loc:NC_001140.6|387788-388726|-_exons:387788-388726_segs:1-939	Annotated	Yes
rna2729_gene=SUF8_loc:NC_001140.6|388893-388995|-_exons:388893-388928,388960-388995_segs:1-36,37-72	Annotated	No
rna273_gene=PRP6_CDS=1-2700_loc:NC_001134.8|344602-347301|-_exons:344602-347301_segs:1-2700	Annotated	Yes
rna2730_gene=CRP1_CDS=1-1398_loc:NC_001140.6|390300-391697|+_exons:390300-391697_segs:1-1398	Annotated	Yes
rna2731_gene=MRPL6_CDS=1-645_loc:NC_001140.6|392639-393283|-_exons:392639-393283_segs:1-645	Annotated	Yes
rna2732_gene=IMP3_CDS=1-552_loc:NC_001140.6|393534-394085|+_exons:393534-394085_segs:1-552	Annotated	Yes
rna2733_gene=SKG6_CDS=1-2205_loc:NC_001140.6|394455-396659|-_exons:394455-396659_segs:1-2205	Annotated	Yes
rna2734_gene=PEX28_CDS=1-1740_loc:NC_001140.6|397251-398990|+_exons:397251-398990_segs:1-1740	Annotated	Yes
rna2735_gene=MTC6_CDS=1-1581_loc:NC_001140.6|399268-400848|-_exons:399268-400848_segs:1-1581	Annotated	Yes
rna2736_gene=SPO12_CDS=1-522_loc:NC_001140.6|401434-401955|+_exons:401434-401955_segs:1-522	Annotated	Yes
rna2737_gene=SPO16_CDS=1-597_loc:NC_001140.6|402086-402682|-_exons:402086-402682_segs:1-597	Annotated	Yes
rna2738_gene=RTT107_CDS=1-3213_loc:NC_001140.6|402966-406178|+_exons:402966-406178_segs:1-3213	Annotated	Yes
rna2739_gene=LAM1_CDS=1-3687_loc:NC_001140.6|407103-410789|+_exons:407103-410789_segs:1-3687	Annotated	Yes
rna274_gene=gene274_loc:NC_001134.8|347603-347686|+_exons:347603-347686_segs:1-84	Annotated	No
rna2740_gene=snR71_loc:NC_001140.6|411228-411317|+_exons:411228-411317_segs:1-90	Annotated	No
rna2741_gene=LIN1_CDS=1-1023_loc:NC_001140.6|411384-412406|-_exons:411384-412406_segs:1-1023	Annotated	Yes
rna2742_gene=REC104_CDS=1-549_loc:NC_001140.6|412907-413455|+_exons:412907-413455_segs:1-549	Annotated	Yes
rna2743_gene=KEL1_CDS=1-3495_loc:NC_001140.6|413685-417179|-_exons:413685-417179_segs:1-3495	Annotated	Yes
rna2744_gene=TDA11_CDS=1-1515_loc:NC_001140.6|417549-419063|+_exons:417549-419063_segs:1-1515	Annotated	Yes
rna2745_gene=PEX18_CDS=1-852_loc:NC_001140.6|419221-420072|-_exons:419221-420072_segs:1-852	Annotated	Yes
rna2746_gene=YAP1801_CDS=1-1914_loc:NC_001140.6|420373-422286|-_exons:420373-422286_segs:1-1914	Annotated	Yes
rna2747_gene=MPC2_CDS=1-390_loc:NC_001140.6|423072-423461|+_exons:423072-423461_segs:1-390	Annotated	Yes
rna2748_gene=SOL3_CDS=1-750_loc:NC_001140.6|423724-424473|+_exons:423724-424473_segs:1-750	Annotated	Yes
rna2749_gene=DNA2_CDS=1-4569_loc:NC_001140.6|424610-429178|-_exons:424610-429178_segs:1-4569	Annotated	Yes
rna275_gene=YBR056W_CDS=1-1506_loc:NC_001134.8|347879-349384|+_exons:347879-349384_segs:1-1506	Annotated	Yes
rna2750_gene=PRP8_CDS=1-7242_loc:NC_001140.6|429707-436948|-_exons:429707-436948_segs:1-7242	Annotated	Yes
rna2751_gene=CDC23_CDS=1-1881_loc:NC_001140.6|437170-439050|-_exons:437170-439050_segs:1-1881	Annotated	Yes
rna2752_gene=THP2_CDS=1-786_loc:NC_001140.6|439342-440127|+_exons:439342-440127_segs:1-786	Annotated	Yes
rna2753_gene=MTG2_CDS=1-1557_loc:NC_001140.6|440377-441933|+_exons:440377-441933_segs:1-1557	Annotated	Yes
rna2754_gene=DBP8_CDS=1-1296_loc:NC_001140.6|442181-443476|+_exons:442181-443476_segs:1-1296	Annotated	Yes
rna2755_gene=NMD3_CDS=1-1557_loc:NC_001140.6|443828-445384|+_exons:443828-445384_segs:1-1557	Annotated	Yes
rna2756_gene=ATG7_CDS=1-1893_loc:NC_001140.6|445713-447605|+_exons:445713-447605_segs:1-1893	Annotated	Yes
rna2757_gene=SPC97_CDS=1-2472_loc:NC_001140.6|448335-450806|+_exons:448335-450806_segs:1-2472	Annotated	Yes
rna2758_gene=YHR173C_CDS=1-339_loc:NC_001140.6|450815-451153|-_exons:450815-451153_segs:1-339	Annotated	Yes
rna2759_gene=ENO2_CDS=1-1314_loc:NC_001140.6|451327-452640|+_exons:451327-452640_segs:1-1314	Annotated	Yes
rna276_gene=gene276_loc:NC_001134.8|350827-350898|+_exons:350827-350898_segs:1-72	Annotated	No
rna2760_gene=CTR2_CDS=1-570_loc:NC_001140.6|452872-453441|+_exons:452872-453441_segs:1-570	Annotated	Yes
rna2761_gene=YHR175W-A_CDS=1-150_loc:NC_001140.6|453558-453707|+_exons:453558-453707_segs:1-150	Annotated	Yes
rna2762_gene=FMO1_CDS=1-1299_loc:NC_001140.6|454229-455527|+_exons:454229-455527_segs:1-1299	Annotated	Yes
rna2763_gene=YHR177W_CDS=1-1362_loc:NC_001140.6|456591-457952|+_exons:456591-457952_segs:1-1362	Annotated	Yes
rna2764_gene=STB5_CDS=1-2232_loc:NC_001140.6|459299-461530|+_exons:459299-461530_segs:1-2232	Annotated	Yes
rna2765_gene=OYE2_CDS=1-1203_loc:NC_001140.6|462502-463704|+_exons:462502-463704_segs:1-1203	Annotated	Yes
rna2766_gene=gene2768_loc:NC_001140.6|466990-467061|+_exons:466990-467061_segs:1-72	Annotated	No
rna2767_gene=SVP26_CDS=1-687_loc:NC_001140.6|467228-467914|+_exons:467228-467914_segs:1-687	Annotated	Yes
rna2768_gene=YHR182W_CDS=1-2358_loc:NC_001140.6|468219-470576|+_exons:468219-470576_segs:1-2358	Annotated	Yes
rna2769_gene=GND1_CDS=1-1470_loc:NC_001140.6|470960-472429|+_exons:470960-472429_segs:1-1470	Annotated	Yes
rna277_gene=YBR056W-A_CDS=1-201_loc:NC_001134.8|351255-351455|+_exons:351255-351455_segs:1-201	Annotated	Yes
rna2770_gene=SSP1_CDS=1-1716_loc:NC_001140.6|472744-474459|+_exons:472744-474459_segs:1-1716	Annotated	Yes
rna2771_gene=PFS1_CDS=1-714_loc:NC_001140.6|474627-475340|-_exons:474627-475340_segs:1-714	Annotated	Yes
rna2772_gene=gene2774_loc:NC_001140.6|475706-475778|-_exons:475706-475778_segs:1-73	Annotated	No
rna2773_gene=KOG1_CDS=1-4674_loc:NC_001140.6|475999-480672|-_exons:475999-480672_segs:1-4674	Annotated	Yes
rna2774_gene=IKI1_CDS=1-930_loc:NC_001140.6|480990-481919|+_exons:480990-481919_segs:1-930	Annotated	Yes
rna2775_gene=GPI16_CDS=1-1833_loc:NC_001140.6|482005-483837|-_exons:482005-483837_segs:1-1833	Annotated	Yes
rna2776_gene=PTH1_CDS=1-573_loc:NC_001140.6|484028-484600|+_exons:484028-484600_segs:1-573	Annotated	Yes
rna2777_gene=ERG9_CDS=1-1335_loc:NC_001140.6|484845-486179|+_exons:484845-486179_segs:1-1335	Annotated	Yes
rna2778_gene=CTF8_CDS=1-402_loc:NC_001140.6|486230-486631|-_exons:486230-486631_segs:1-402	Annotated	Yes
rna2779_gene=LNP1_CDS=1-837_loc:NC_001140.6|486826-487662|+_exons:486826-487662_segs:1-837	Annotated	Yes
rna278_gene=MUM2_CDS=1-1101_loc:NC_001134.8|352193-353293|-_exons:352193-353293_segs:1-1101	Annotated	Yes
rna2780_gene=EGD2_CDS=1-525_loc:NC_001140.6|487712-488236|-_exons:487712-488236_segs:1-525	Annotated	Yes
rna2781_gene=MDM31_CDS=1-1740_loc:NC_001140.6|488657-490396|+_exons:488657-490396_segs:1-1740	Annotated	Yes
rna2782_gene=NVJ1_CDS=1-966_loc:NC_001140.6|490747-491712|+_exons:490747-491712_segs:1-966	Annotated	Yes
rna2783_gene=UTP9_CDS=1-1728_loc:NC_001140.6|491931-493658|+_exons:491931-493658_segs:1-1728	Annotated	Yes
rna2784_gene=RIX1_CDS=1-2292_loc:NC_001140.6|493896-496187|+_exons:493896-496187_segs:1-2292	Annotated	Yes
rna2785_gene=AIM18_CDS=1-966_loc:NC_001140.6|496315-497280|-_exons:496315-497280_segs:1-966	Annotated	Yes
rna2786_gene=AIM46_CDS=1-933_loc:NC_001140.6|497490-498422|-_exons:497490-498422_segs:1-933	Annotated	Yes
rna2787_gene=NBL1_CDS=1-222_loc:NC_001140.6|498571-498859|-_exons:498571-498719,498787-498859_segs:1-73,74-222	Annotated	Yes
rna2788_gene=RPN10_CDS=1-807_loc:NC_001140.6|499079-499885|+_exons:499079-499885_segs:1-807	Annotated	Yes
rna2789_gene=PPX1_CDS=1-1194_loc:NC_001140.6|499950-501143|-_exons:499950-501143_segs:1-1194	Annotated	Yes
rna279_gene=UBP14_CDS=1-2346_loc:NC_001134.8|353672-356017|-_exons:353672-356017_segs:1-2346	Annotated	Yes
rna2790_gene=YHR202W_CDS=1-1809_loc:NC_001140.6|502388-504196|+_exons:502388-504196_segs:1-1809	Annotated	Yes
rna2791_gene=RPS4B_CDS=1-786_loc:NC_001140.6|504476-505530|-_exons:504476-505247,505517-505530_segs:1-14,15-786	Annotated	Yes
rna2792_gene=MNL1_CDS=1-2391_loc:NC_001140.6|506319-508709|+_exons:506319-508709_segs:1-2391	Annotated	Yes
rna2793_gene=SCH9_CDS=1-2475_loc:NC_001140.6|509363-511837|+_exons:509363-511837_segs:1-2475	Annotated	Yes
[truncated: 4,988 more rows]

## Sheet: Figure 1e
Name	Source	ORF_length_nt
rna140_gene=snR56_loc:NC_001134.8|88190-88277|+_exons:88190-88277_segs:1-88	Annotated	36
rna1521_gene=snR67_loc:NC_001137.3|61352-61433|+_exons:61352-61433_segs:1-82	Annotated	30
rna1674_gene=SRG1_loc:NC_001137.3|322212-322762|+_exons:322212-322762_segs:1-551	Annotated	63
rna1810_gene=AAD6_loc:NC_001138.5|14305-15431|-_exons:14305-15431_segs:1-1127	Annotated	639
rna1863_gene=RUF20_loc:NC_001138.5|131061-131503|-_exons:131061-131503_segs:1-443	Annotated	27
rna2103_gene=snR82_loc:NC_001139.9|316788-317055|+_exons:316788-317055_segs:1-268	Annotated	12
rna253_gene=TLC1_loc:NC_001134.8|307587-308887|+_exons:307587-308887_segs:1-1301	Annotated	33
rna2631_gene=RUF5-1_loc:NC_001140.6|212409-213118|+_exons:212409-213118_segs:1-710	Annotated	195
rna2634_gene=RUF5-2_loc:NC_001140.6|214407-215116|+_exons:214407-215116_segs:1-710	Annotated	195
rna3107_gene=snR128_loc:NC_001142.9|139566-139691|-_exons:139566-139691_segs:1-126	Annotated	93
rna3359_gene=IRT1_loc:NC_001142.9|605936-607424|-_exons:605936-607424_segs:1-1489	Annotated	87
rna3717_gene=snR42_loc:NC_001143.9|559016-559366|-_exons:559016-559366_segs:1-351	Annotated	60
rna3810_gene=SDC25_loc:NC_001144.5|112234-112545|+_exons:112234-112545_segs:1-312	Annotated	312
rna3811_gene=SDC25_loc:NC_001144.5|112847-115993|+_exons:112847-115993_segs:1-3147	Annotated	39
rna3856_gene=snR30_loc:NC_001144.5|198784-199389|+_exons:198784-199389_segs:1-606	Annotated	141
rna3983_gene=RDN37-1_loc:NC_001144.5|451575-458432|-_exons:451575-458432_segs:1-6858	Annotated	150
rna4483_gene=snR76_loc:NC_001145.3|297725-297833|+_exons:297725-297833_segs:1-109	Annotated	45
rna454_gene=LSR1_loc:NC_001134.8|680688-681862|-_exons:680688-681862_segs:1-1175	Annotated	57
rna5134_gene=snR66_loc:NC_001146.8|586090-586175|+_exons:586090-586175_segs:1-86	Annotated	36
rna5375_gene=snR50_loc:NC_001147.6|259489-259578|+_exons:259489-259578_segs:1-90	Annotated	60
rna5458_gene=snR9_loc:NC_001147.6|407948-408134|-_exons:407948-408134_segs:1-187	Annotated	15
rna5639_gene=snR35_loc:NC_001147.6|759326-759529|-_exons:759326-759529_segs:1-204	Annotated	24
rna5815_gene=FDH2_loc:NC_001148.4|17948-18385|+_exons:17948-18385_segs:1-438	Annotated	438
rna5894_gene=snR59_loc:NC_001148.4|173827-173904|+_exons:173827-173904_segs:1-78	Annotated	54
rna5950_gene=snR17b_loc:NC_001148.4|281056-281517|-_exons:281056-281517_segs:1-462	Annotated	51
rna610_gene=snR33_loc:NC_001135.5|142364-142546|-_exons:142364-142546_segs:1-183	Annotated	15
rna6303_gene=21S_RRNA_loc:NC_001224.1|58009-62447|+_exons:58009-60274,61868-62447_segs:1-2266,2267-2846	Annotated	51
TCONS_novel_00000001_gene=XLOC_000001_loc:NC_001133.9|24837-25394|+_exons:24837-25394_segs:1-558	Novel	72
TCONS_novel_00000003_gene=XLOC_000003_loc:NC_001133.9|73431-73792|+_exons:73431-73792_segs:1-362	Novel	171
TCONS_novel_00000006_gene=XLOC_000006_loc:NC_001133.9|175298-176161|+_exons:175298-176161_segs:1-864	Novel	108
TCONS_novel_00000007_gene=XLOC_000007_loc:NC_001133.9|198643-199899|+_exons:198643-199899_segs:1-1257	Novel	57
TCONS_novel_00000016_gene=XLOC_000016_loc:NC_001133.9|179835-180072|-_exons:179835-180072_segs:1-238	Novel	60
TCONS_novel_00000017_gene=XLOC_000017_loc:NC_001133.9|183047-183523|-_exons:183047-183523_segs:1-477	Novel	159
TCONS_novel_00000021_gene=XLOC_000021_loc:NC_001134.8|46804-47082|+_exons:46804-47082_segs:1-279	Novel	117
TCONS_novel_00000022_gene=XLOC_000022_loc:NC_001134.8|254668-254915|+_exons:254668-254915_segs:1-248	Novel	93
TCONS_novel_00000023_gene=XLOC_000023_loc:NC_001134.8|341352-341915|+_exons:341352-341915_segs:1-564	Novel	24
TCONS_novel_00000024_gene=XLOC_000024_loc:NC_001134.8|370535-370817|+_exons:370535-370817_segs:1-283	Novel	93
TCONS_novel_00000025_gene=XLOC_000025_loc:NC_001134.8|419472-419678|+_exons:419472-419678_segs:1-207	Novel	81
TCONS_novel_00000031_gene=XLOC_000031_loc:NC_001134.8|555195-555401|+_exons:555195-555401_segs:1-207	Novel	51
TCONS_novel_00000032_gene=XLOC_000032_loc:NC_001134.8|614442-614685|+_exons:614442-614685_segs:1-244	Novel	24
TCONS_novel_00000038_gene=XLOC_000038_loc:NC_001134.8|29968-30198|-_exons:29968-30198_segs:1-231	Novel	27
TCONS_novel_00000040_gene=XLOC_000040_loc:NC_001134.8|126574-127596|-_exons:126574-127596_segs:1-1023	Novel	12
TCONS_novel_00000041_gene=XLOC_000041_loc:NC_001134.8|166428-166976|-_exons:166428-166976_segs:1-549	Novel	162
TCONS_novel_00000042_gene=XLOC_000042_loc:NC_001134.8|191654-191879|-_exons:191654-191879_segs:1-226	Novel	78
TCONS_novel_00000044_gene=XLOC_000044_loc:NC_001134.8|219208-221192|-_exons:219208-221192_segs:1-1985	Novel	96
TCONS_novel_00000045_gene=XLOC_000045_loc:NC_001134.8|221618-221835|-_exons:221618-221835_segs:1-218	Novel	78
TCONS_novel_00000053_gene=XLOC_000053_loc:NC_001134.8|443086-443736|-_exons:443086-443736_segs:1-651	Novel	36
TCONS_novel_00000055_gene=XLOC_000055_loc:NC_001134.8|540570-541045|-_exons:540570-541045_segs:1-476	Novel	165
TCONS_novel_00000056_gene=XLOC_000056_loc:NC_001134.8|554490-555070|-_exons:554490-555070_segs:1-581	Novel	72
TCONS_novel_00000057_gene=XLOC_000057_loc:NC_001134.8|601101-602240|-_exons:601101-602240_segs:1-1140	Novel	69
TCONS_novel_00000060_gene=XLOC_000060_loc:NC_001134.8|773877-774507|-_exons:773877-774507_segs:1-631	Novel	51
TCONS_novel_00000061_gene=XLOC_000061_loc:NC_001134.8|785342-785764|-_exons:785342-785764_segs:1-423	Novel	117
TCONS_novel_00000062_gene=XLOC_000062_loc:NC_001134.8|789162-792000|-_exons:789162-792000_segs:1-2839	Novel	66
TCONS_novel_00000068_gene=XLOC_000068_loc:NC_001135.5|126502-126738|+_exons:126502-126738_segs:1-237	Novel	36
TCONS_novel_00000069_gene=XLOC_000069_loc:NC_001135.5|147910-148521|+_exons:147910-148521_segs:1-612	Novel	18
TCONS_novel_00000070_gene=XLOC_000070_loc:NC_001135.5|156263-156996|+_exons:156263-156996_segs:1-734	Novel	33
TCONS_novel_00000071_gene=XLOC_000071_loc:NC_001135.5|158655-158912|+_exons:158655-158912_segs:1-258	Novel	78
TCONS_novel_00000072_gene=XLOC_000072_loc:NC_001135.5|208074-209712|+_exons:208074-209712_segs:1-1639	Novel	63
TCONS_novel_00000080_gene=XLOC_000080_loc:NC_001135.5|308393-309952|-_exons:308393-309952_segs:1-1560	Novel	138
TCONS_novel_00000082_gene=XLOC_000082_loc:NC_001136.10|49939-50338|+_exons:49939-50338_segs:1-400	Novel	219
TCONS_novel_00000087_gene=XLOC_000087_loc:NC_001136.10|312886-313978|+_exons:312886-313978_segs:1-1093	Novel	279
TCONS_novel_00000088_gene=XLOC_000088_loc:NC_001136.10|323949-324227|+_exons:323949-324227_segs:1-279	Novel	81
TCONS_novel_00000092_gene=XLOC_000092_loc:NC_001136.10|530786-531191|+_exons:530786-531191_segs:1-406	Novel	60
TCONS_novel_00000094_gene=XLOC_000094_loc:NC_001136.10|617757-618161|+_exons:617757-618161_segs:1-405	Novel	156
TCONS_novel_00000096_gene=XLOC_000096_loc:NC_001136.10|699928-700198|+_exons:699928-700198_segs:1-271	Novel	111
TCONS_novel_00000098_gene=XLOC_000098_loc:NC_001136.10|722259-722646|+_exons:722259-722646_segs:1-388	Novel	72
TCONS_novel_00000099_gene=XLOC_000099_loc:NC_001136.10|751197-751473|+_exons:751197-751473_segs:1-277	Novel	69
TCONS_novel_00000100_gene=XLOC_000100_loc:NC_001136.10|794659-794968|+_exons:794659-794968_segs:1-310	Novel	96
TCONS_novel_00000101_gene=XLOC_000101_loc:NC_001136.10|831748-832512|+_exons:831748-832512_segs:1-765	Novel	51
TCONS_novel_00000103_gene=XLOC_000103_loc:NC_001136.10|968074-969468|+_exons:968074-969468_segs:1-1395	Novel	39
TCONS_novel_00000106_gene=XLOC_000106_loc:NC_001136.10|1166641-1166945|+_exons:1166641-1166945_segs:1-305	Novel	21
TCONS_novel_00000107_gene=XLOC_000107_loc:NC_001136.10|1174539-1174914|+_exons:1174539-1174914_segs:1-376	Novel	111
TCONS_novel_00000108_gene=XLOC_000108_loc:NC_001136.10|1295732-1296501|+_exons:1295732-1296501_segs:1-770	Novel	264
TCONS_novel_00000113_gene=XLOC_000113_loc:NC_001136.10|1518286-1518762|+_exons:1518286-1518762_segs:1-477	Novel	36
TCONS_novel_00000122_gene=XLOC_000122_loc:NC_001136.10|216919-217177|-_exons:216919-217177_segs:1-259	Novel	27
TCONS_novel_00000128_gene=XLOC_000128_loc:NC_001136.10|443964-444181|-_exons:443964-444181_segs:1-218	Novel	90
TCONS_novel_00000134_gene=XLOC_000134_loc:NC_001136.10|652786-653005|-_exons:652786-653005_segs:1-220	Novel	57
TCONS_novel_00000138_gene=XLOC_000138_loc:NC_001136.10|803286-803698|-_exons:803286-803698_segs:1-413	Novel	78
TCONS_novel_00000141_gene=XLOC_000141_loc:NC_001136.10|911448-912355|-_exons:911448-912355_segs:1-908	Novel	42
TCONS_novel_00000144_gene=XLOC_000144_loc:NC_001136.10|1004858-1005069|-_exons:1004858-1005069_segs:1-212	Novel	78
TCONS_novel_00000147_gene=XLOC_000147_loc:NC_001136.10|1102791-1103580|-_exons:1102791-1103580_segs:1-790	Novel	84
TCONS_novel_00000149_gene=XLOC_000149_loc:NC_001136.10|1235692-1236180|-_exons:1235692-1236180_segs:1-489	Novel	123
TCONS_novel_00000151_gene=XLOC_000151_loc:NC_001136.10|1340847-1342201|-_exons:1340847-1342201_segs:1-1355	Novel	24
TCONS_novel_00000161_gene=XLOC_000161_loc:NC_001137.3|172903-173613|+_exons:172903-173613_segs:1-711	Novel	36
TCONS_novel_00000162_gene=XLOC_000162_loc:NC_001137.3|192415-192678|+_exons:192415-192678_segs:1-264	Novel	21
TCONS_novel_00000163_gene=XLOC_000163_loc:NC_001137.3|270656-270977|+_exons:270656-270977_segs:1-322	Novel	72
TCONS_novel_00000165_gene=XLOC_000165_loc:NC_001137.3|285281-287269|+_exons:285281-287269_segs:1-1989	Novel	27
TCONS_novel_00000167_gene=XLOC_000167_loc:NC_001137.3|378121-378332|+_exons:378121-378332_segs:1-212	Novel	18
TCONS_novel_00000170_gene=XLOC_000170_loc:NC_001137.3|565555-565898|+_exons:565555-565898_segs:1-344	Novel	198
TCONS_novel_00000177_gene=XLOC_000177_loc:NC_001137.3|122299-122744|-_exons:122299-122744_segs:1-446	Novel	39
TCONS_novel_00000181_gene=XLOC_000181_loc:NC_001137.3|135993-136287|-_exons:135993-136287_segs:1-295	Novel	126
TCONS_novel_00000185_gene=XLOC_000185_loc:NC_001137.3|248636-249822|-_exons:248636-249822_segs:1-1187	Novel	75
TCONS_novel_00000189_gene=XLOC_000189_loc:NC_001137.3|548750-549276|-_exons:548750-549276_segs:1-527	Novel	60
TCONS_novel_00000190_gene=XLOC_000190_loc:NC_001138.5|47867-48176|+_exons:47867-48176_segs:1-310	Novel	69
TCONS_novel_00000191_gene=XLOC_000191_loc:NC_001138.5|54973-55295|+_exons:54973-55295_segs:1-323	Novel	90
TCONS_novel_00000193_gene=XLOC_000193_loc:NC_001138.5|89541-90841|+_exons:89541-90841_segs:1-1301	Novel	75
TCONS_novel_00000195_gene=XLOC_000195_loc:NC_001138.5|226182-226612|+_exons:226182-226612_segs:1-431	Novel	291
TCONS_novel_00000199_gene=XLOC_000199_loc:NC_001138.5|36027-36637|-_exons:36027-36637_segs:1-611	Novel	48
TCONS_novel_00000203_gene=XLOC_000203_loc:NC_001138.5|262316-263211|-_exons:262316-263211_segs:1-896	Novel	87
TCONS_novel_00000207_gene=XLOC_000207_loc:NC_001139.9|14591-14860|+_exons:14591-14860_segs:1-270	Novel	66
TCONS_novel_00000208_gene=XLOC_000208_loc:NC_001139.9|18919-20055|+_exons:18919-20055_segs:1-1137	Novel	87
TCONS_novel_00000210_gene=XLOC_000210_loc:NC_001139.9|114923-115147|+_exons:114923-115147_segs:1-225	Novel	18
TCONS_novel_00000217_gene=XLOC_000217_loc:NC_001139.9|731334-733045|+_exons:731334-733045_segs:1-1712	Novel	42
TCONS_novel_00000218_gene=XLOC_000218_loc:NC_001139.9|738450-738791|+_exons:738450-738791_segs:1-342	Novel	57
TCONS_novel_00000225_gene=XLOC_000225_loc:NC_001139.9|970272-970494|+_exons:970272-970494_segs:1-223	Novel	69
TCONS_novel_00000226_gene=XLOC_000226_loc:NC_001139.9|974260-974788|+_exons:974260-974788_segs:1-529	Novel	156
TCONS_novel_00000228_gene=XLOC_000228_loc:NC_001139.9|1082987-1083504|+_exons:1082987-1083504_segs:1-518	Novel	249
TCONS_novel_00000234_gene=XLOC_000234_loc:NC_001139.9|272381-272922|-_exons:272381-272922_segs:1-542	Novel	21
TCONS_novel_00000236_gene=XLOC_000236_loc:NC_001139.9|359373-359916|-_exons:359373-359916_segs:1-544	Novel	69
TCONS_novel_00000237_gene=XLOC_000237_loc:NC_001139.9|370713-371216|-_exons:370713-371216_segs:1-504	Novel	36
TCONS_novel_00000238_gene=XLOC_000238_loc:NC_001139.9|393385-393689|-_exons:393385-393689_segs:1-305	Novel	72
TCONS_novel_00000239_gene=XLOC_000239_loc:NC_001139.9|403378-404261|-_exons:403378-404261_segs:1-884	Novel	102
TCONS_novel_00000241_gene=XLOC_000241_loc:NC_001139.9|574324-574549|-_exons:574324-574549_segs:1-226	Novel	84
TCONS_novel_00000244_gene=XLOC_000244_loc:NC_001139.9|707571-709261|-_exons:707571-709261_segs:1-1691	Novel	87
TCONS_novel_00000246_gene=XLOC_000246_loc:NC_001139.9|756994-757424|-_exons:756994-757424_segs:1-431	Novel	72
TCONS_novel_00000248_gene=XLOC_000248_loc:NC_001139.9|811177-811572|-_exons:811177-811572_segs:1-396	Novel	51
TCONS_novel_00000250_gene=XLOC_000250_loc:NC_001139.9|905007-905379|-_exons:905007-905379_segs:1-373	Novel	153
TCONS_novel_00000253_gene=XLOC_000253_loc:NC_001139.9|944502-944789|-_exons:944502-944789_segs:1-288	Novel	60
TCONS_novel_00000257_gene=XLOC_000257_loc:NC_001140.6|64523-65018|+_exons:64523-65018_segs:1-496	Novel	141
TCONS_novel_00000260_gene=XLOC_000260_loc:NC_001140.6|149803-150406|+_exons:149803-150406_segs:1-604	Novel	66
TCONS_novel_00000261_gene=XLOC_000261_loc:NC_001140.6|164992-165464|+_exons:164992-165464_segs:1-473	Novel	24
TCONS_novel_00000265_gene=XLOC_000265_loc:NC_001140.6|293932-294669|+_exons:293932-294669_segs:1-738	Novel	57
TCONS_novel_00000266_gene=XLOC_000266_loc:NC_001140.6|294775-296253|+_exons:294775-296253_segs:1-1479	Novel	69
TCONS_novel_00000267_gene=XLOC_000267_loc:NC_001140.6|314205-314744|+_exons:314205-314744_segs:1-540	Novel	69
TCONS_novel_00000269_gene=XLOC_000269_loc:NC_001140.6|335138-336035|+_exons:335138-336035_segs:1-898	Novel	15
TCONS_novel_00000276_gene=XLOC_000276_loc:NC_001140.6|516653-517101|+_exons:516653-517101_segs:1-449	Novel	60
TCONS_novel_00000277_gene=XLOC_000277_loc:NC_001140.6|523111-524709|+_exons:523111-524709_segs:1-1599	Novel	51
TCONS_novel_00000284_gene=XLOC_000284_loc:NC_001140.6|203820-204247|-_exons:203820-204247_segs:1-428	Novel	93
TCONS_novel_00000286_gene=XLOC_000286_loc:NC_001140.6|205416-206051|-_exons:205416-206051_segs:1-636	Novel	72
TCONS_novel_00000289_gene=XLOC_000289_loc:NC_001140.6|357773-358173|-_exons:357773-358173_segs:1-401	Novel	102
TCONS_novel_00000292_gene=XLOC_000292_loc:NC_001140.6|383505-384730|-_exons:383505-384730_segs:1-1226	Novel	231
TCONS_novel_00000294_gene=XLOC_000294_loc:NC_001140.6|465142-465376|-_exons:465142-465376_segs:1-235	Novel	174
TCONS_novel_00000296_gene=XLOC_000296_loc:NC_001140.6|519479-519947|-_exons:519479-519947_segs:1-469	Novel	18
TCONS_novel_00000297_gene=XLOC_000297_loc:NC_001140.6|520064-520295|-_exons:520064-520295_segs:1-232	Novel	171
TCONS_novel_00000307_gene=XLOC_000307_loc:NC_001141.2|136506-136708|+_exons:136506-136708_segs:1-203	Novel	96
TCONS_novel_00000308_gene=XLOC_000308_loc:NC_001141.2|222883-223120|+_exons:222883-223120_segs:1-238	Novel	69
TCONS_novel_00000321_gene=XLOC_000321_loc:NC_001141.2|155434-155860|-_exons:155434-155860_segs:1-427	Novel	126
TCONS_novel_00000323_gene=XLOC_000323_loc:NC_001141.2|205459-207364|-_exons:205459-207061,207140-207364_segs:1-225,226-1828	Novel	87
TCONS_novel_00000324_gene=XLOC_000324_loc:NC_001141.2|246447-247441|-_exons:246447-247441_segs:1-995	Novel	366
TCONS_novel_00000325_gene=XLOC_000325_loc:NC_001141.2|336693-337285|-_exons:336693-337285_segs:1-593	Novel	90
TCONS_novel_00000333_gene=XLOC_000333_loc:NC_001142.9|180530-180795|+_exons:180530-180795_segs:1-266	Novel	15
TCONS_novel_00000336_gene=XLOC_000336_loc:NC_001142.9|220715-221104|+_exons:220715-221104_segs:1-390	Novel	69
TCONS_novel_00000338_gene=XLOC_000338_loc:NC_001142.9|289665-290966|+_exons:289665-290966_segs:1-1302	Novel	57
TCONS_novel_00000343_gene=XLOC_000343_loc:NC_001142.9|586416-587327|+_exons:586416-587327_segs:1-912	Novel	90
TCONS_novel_00000350_gene=XLOC_000350_loc:NC_001142.9|319437-319666|-_exons:319437-319666_segs:1-230	Novel	72
TCONS_novel_00000353_gene=XLOC_000353_loc:NC_001142.9|460574-460863|-_exons:460574-460863_segs:1-290	Novel	186
TCONS_novel_00000355_gene=XLOC_000355_loc:NC_001142.9|472193-472617|-_exons:472193-472617_segs:1-425	Novel	54
TCONS_novel_00000363_gene=XLOC_000363_loc:NC_001142.9|623115-623390|-_exons:623115-623390_segs:1-276	Novel	99
TCONS_novel_00000364_gene=XLOC_000364_loc:NC_001142.9|627971-628733|-_exons:627971-628733_segs:1-763	Novel	237
TCONS_novel_00000369_gene=XLOC_000369_loc:NC_001143.9|18988-19406|+_exons:18988-19406_segs:1-419	Novel	60
TCONS_novel_00000370_gene=XLOC_000370_loc:NC_001143.9|19458-20040|+_exons:19458-20040_segs:1-583	Novel	60
TCONS_novel_00000372_gene=XLOC_000372_loc:NC_001143.9|66499-67611|+_exons:66499-67611_segs:1-1113	Novel	45
TCONS_novel_00000373_gene=XLOC_000373_loc:NC_001143.9|69808-70233|+_exons:69808-70233_segs:1-426	Novel	18
TCONS_novel_00000376_gene=XLOC_000376_loc:NC_001143.9|151510-151920|+_exons:151510-151920_segs:1-411	Novel	33
TCONS_novel_00000383_gene=XLOC_000383_loc:NC_001143.9|340831-341034|+_exons:340831-341034_segs:1-204	Novel	114
TCONS_novel_00000387_gene=XLOC_000387_loc:NC_001143.9|514146-514374|+_exons:514146-514374_segs:1-229	Novel	48
TCONS_novel_00000388_gene=XLOC_000388_loc:NC_001143.9|524149-525287|+_exons:524149-525287_segs:1-1139	Novel	81
TCONS_novel_00000389_gene=XLOC_000389_loc:NC_001143.9|527039-527696|+_exons:527039-527696_segs:1-658	Novel	60
TCONS_novel_00000390_gene=XLOC_000390_loc:NC_001143.9|533923-535344|+_exons:533923-535344_segs:1-1422	Novel	75
TCONS_novel_00000392_gene=XLOC_000392_loc:NC_001143.9|658620-659022|+_exons:658620-659022_segs:1-403	Novel	18
TCONS_novel_00000397_gene=XLOC_000397_loc:NC_001143.9|264363-265969|-_exons:264363-265969_segs:1-1607	Novel	162
TCONS_novel_00000399_gene=XLOC_000399_loc:NC_001143.9|303730-304906|-_exons:303730-304906_segs:1-1177	Novel	99
TCONS_novel_00000400_gene=XLOC_000400_loc:NC_001143.9|305007-307022|-_exons:305007-307022_segs:1-2016	Novel	96
TCONS_novel_00000403_gene=XLOC_000403_loc:NC_001143.9|369340-369546|-_exons:369340-369546_segs:1-207	Novel	51
TCONS_novel_00000406_gene=XLOC_000406_loc:NC_001143.9|517084-517784|-_exons:517084-517784_segs:1-701	Novel	135
TCONS_novel_00000410_gene=XLOC_000410_loc:NC_001143.9|527376-527589|-_exons:527376-527589_segs:1-214	Novel	102
TCONS_novel_00000411_gene=XLOC_000411_loc:NC_001143.9|650061-650324|-_exons:650061-650324_segs:1-264	Novel	45
TCONS_novel_00000413_gene=XLOC_000413_loc:NC_001143.9|662166-662427|-_exons:662166-662427_segs:1-262	Novel	12
TCONS_novel_00000421_gene=XLOC_000421_loc:NC_001144.5|220924-221158|+_exons:220924-221158_segs:1-235	Novel	12
TCONS_novel_00000422_gene=XLOC_000422_loc:NC_001144.5|229926-230606|+_exons:229926-230606_segs:1-681	Novel	111
TCONS_novel_00000423_gene=XLOC_000423_loc:NC_001144.5|245559-246185|+_exons:245559-246185_segs:1-627	Novel	12
TCONS_novel_00000426_gene=XLOC_000426_loc:NC_001144.5|388843-390330|+_exons:388843-390330_segs:1-1488	Novel	51
TCONS_novel_00000429_gene=XLOC_000429_loc:NC_001144.5|395817-396449|+_exons:395817-396449_segs:1-633	Novel	30
TCONS_novel_00000430_gene=XLOC_000430_loc:NC_001144.5|459196-459563|+_exons:459196-459563_segs:1-368	Novel	102
TCONS_novel_00000431_gene=XLOC_000431_loc:NC_001144.5|469983-470320|+_exons:469983-470320_segs:1-338	Novel	39
TCONS_novel_00000442_gene=XLOC_000442_loc:NC_001144.5|1042139-1042871|+_exons:1042139-1042871_segs:1-733	Novel	129
TCONS_novel_00000443_gene=XLOC_000443_loc:NC_001144.5|21986-22722|-_exons:21986-22722_segs:1-737	Novel	105
TCONS_novel_00000447_gene=XLOC_000447_loc:NC_001144.5|323904-324451|-_exons:323904-324451_segs:1-548	Novel	168
TCONS_novel_00000450_gene=XLOC_000450_loc:NC_001144.5|423598-423929|-_exons:423598-423929_segs:1-332	Novel	66
TCONS_novel_00000452_gene=XLOC_000452_loc:NC_001144.5|649810-650937|-_exons:649810-650937_segs:1-1128	Novel	129
TCONS_novel_00000453_gene=XLOC_000453_loc:NC_001144.5|657319-657813|-_exons:657319-657813_segs:1-495	Novel	57
TCONS_novel_00000454_gene=XLOC_000454_loc:NC_001144.5|678951-679939|-_exons:678951-679939_segs:1-989	Novel	30
TCONS_novel_00000456_gene=XLOC_000456_loc:NC_001144.5|807024-807230|-_exons:807024-807230_segs:1-207	Novel	30
TCONS_novel_00000459_gene=XLOC_000459_loc:NC_001144.5|815814-818474|-_exons:815814-818474_segs:1-2661	Novel	39
TCONS_novel_00000461_gene=XLOC_000461_loc:NC_001144.5|947191-947600|-_exons:947191-947600_segs:1-410	Novel	156
TCONS_novel_00000463_gene=XLOC_000463_loc:NC_001144.5|1025501-1026681|-_exons:1025501-1026681_segs:1-1181	Novel	12
TCONS_novel_00000464_gene=XLOC_000464_loc:NC_001144.5|1030028-1030628|-_exons:1030028-1030628_segs:1-601	Novel	108
TCONS_novel_00000466_gene=XLOC_000466_loc:NC_001145.3|13497-13934|+_exons:13497-13934_segs:1-438	Novel	33
TCONS_novel_00000470_gene=XLOC_000470_loc:NC_001145.3|140427-141572|+_exons:140427-141572_segs:1-1146	Novel	39
TCONS_novel_00000477_gene=XLOC_000477_loc:NC_001145.3|413118-413753|+_exons:413118-413753_segs:1-636	Novel	90
TCONS_novel_00000482_gene=XLOC_000482_loc:NC_001145.3|522337-522677|+_exons:522337-522677_segs:1-341	Novel	63
TCONS_novel_00000487_gene=XLOC_000487_loc:NC_001145.3|624398-625360|+_exons:624398-625360_segs:1-963	Novel	192
TCONS_novel_00000489_gene=XLOC_000489_loc:NC_001145.3|763356-763748|+_exons:763356-763748_segs:1-393	Novel	141
TCONS_novel_00000490_gene=XLOC_000490_loc:NC_001145.3|775983-777030|+_exons:775983-777030_segs:1-1048	Novel	285
TCONS_novel_00000494_gene=XLOC_000494_loc:NC_001145.3|837127-837605|+_exons:837127-837605_segs:1-479	Novel	129
TCONS_novel_00000495_gene=XLOC_000495_loc:NC_001145.3|873000-874450|+_exons:873000-874450_segs:1-1451	Novel	48
TCONS_novel_00000496_gene=XLOC_000496_loc:NC_001145.3|912467-912924|+_exons:912467-912924_segs:1-458	Novel	63
TCONS_novel_00000498_gene=XLOC_000498_loc:NC_001145.3|915346-917615|+_exons:915346-917615_segs:1-2270	Novel	51
TCONS_novel_00000499_gene=XLOC_000499_loc:NC_001145.3|45973-46573|-_exons:45973-46573_segs:1-601	Novel	36
TCONS_novel_00000503_gene=XLOC_000503_loc:NC_001145.3|267101-267471|-_exons:267101-267471_segs:1-371	Novel	78
TCONS_novel_00000507_gene=XLOC_000507_loc:NC_001145.3|536264-537001|-_exons:536264-537001_segs:1-738	Novel	48
TCONS_novel_00000513_gene=XLOC_000513_loc:NC_001145.3|758903-759212|-_exons:758903-759212_segs:1-310	Novel	81
TCONS_novel_00000517_gene=XLOC_000517_loc:NC_001146.8|101755-102278|+_exons:101755-102278_segs:1-524	Novel	78
TCONS_novel_00000518_gene=XLOC_000518_loc:NC_001146.8|168073-168294|+_exons:168073-168294_segs:1-222	Novel	114
TCONS_novel_00000521_gene=XLOC_000521_loc:NC_001146.8|272032-272576|+_exons:272032-272576_segs:1-545	Novel	198
TCONS_novel_00000524_gene=XLOC_000524_loc:NC_001146.8|355759-356257|+_exons:355759-356257_segs:1-499	Novel	108
TCONS_novel_00000525_gene=XLOC_000525_loc:NC_001146.8|357119-357381|+_exons:357119-357381_segs:1-263	Novel	132
TCONS_novel_00000526_gene=XLOC_000526_loc:NC_001146.8|444786-445499|+_exons:444786-445499_segs:1-714	Novel	108
TCONS_novel_00000528_gene=XLOC_000528_loc:NC_001146.8|515144-515415|+_exons:515144-515415_segs:1-272	Novel	54
TCONS_novel_00000530_gene=XLOC_000530_loc:NC_001146.8|552250-553093|+_exons:552250-553093_segs:1-844	Novel	114
TCONS_novel_00000541_gene=XLOC_000541_loc:NC_001146.8|755226-755438|+_exons:755226-755438_segs:1-213	Novel	66
TCONS_novel_00000543_gene=XLOC_000543_loc:NC_001146.8|117156-118658|-_exons:117156-118658_segs:1-1503	Novel	165
TCONS_novel_00000546_gene=XLOC_000546_loc:NC_001146.8|205120-206457|-_exons:205120-206457_segs:1-1338	Novel	168
TCONS_novel_00000547_gene=XLOC_000547_loc:NC_001146.8|335258-336000|-_exons:335258-336000_segs:1-743	Novel	18
TCONS_novel_00000566_gene=XLOC_000566_loc:NC_001147.6|28356-30959|+_exons:28356-30959_segs:1-2604	Novel	78
TCONS_novel_00000571_gene=XLOC_000571_loc:NC_001147.6|128966-129224|+_exons:128966-129224_segs:1-259	Novel	24
TCONS_novel_00000574_gene=XLOC_000574_loc:NC_001147.6|348685-348887|+_exons:348685-348887_segs:1-203	Novel	60
TCONS_novel_00000575_gene=XLOC_000575_loc:NC_001147.6|418169-418437|+_exons:418169-418437_segs:1-269	Novel	57
TCONS_novel_00000576_gene=XLOC_000576_loc:NC_001147.6|422579-424456|+_exons:422579-424456_segs:1-1878	Novel	276
TCONS_novel_00000577_gene=XLOC_000577_loc:NC_001147.6|445946-446926|+_exons:445946-446926_segs:1-981	Novel	195
TCONS_novel_00000579_gene=XLOC_000579_loc:NC_001147.6|667848-668876|+_exons:667848-668876_segs:1-1029	Novel	51
TCONS_novel_00000587_gene=XLOC_000587_loc:NC_001147.6|837126-837602|+_exons:837126-837602_segs:1-477	Novel	120
TCONS_novel_00000588_gene=XLOC_000588_loc:NC_001147.6|842036-842305|+_exons:842036-842305_segs:1-270	Novel	18
TCONS_novel_00000592_gene=XLOC_000592_loc:NC_001147.6|968969-969587|+_exons:968969-969587_segs:1-619	Novel	120
TCONS_novel_00000593_gene=XLOC_000593_loc:NC_001147.6|979707-979995|+_exons:979707-979995_segs:1-289	Novel	63
TCONS_novel_00000594_gene=XLOC_000594_loc:NC_001147.6|1023658-1024543|+_exons:1023658-1024543_segs:1-886	Novel	87
TCONS_novel_00000597_gene=XLOC_000597_loc:NC_001147.6|1055181-1055425|+_exons:1055181-1055425_segs:1-245	Novel	69
TCONS_novel_00000599_gene=XLOC_000599_loc:NC_001147.6|4822-5166|-_exons:4822-5166_segs:1-345	Novel	60
TCONS_novel_00000600_gene=XLOC_000600_loc:NC_001147.6|5537-6884|-_exons:5537-6884_segs:1-1348	Novel	291
TCONS_novel_00000601_gene=XLOC_000601_loc:NC_001147.6|27209-27445|-_exons:27209-27445_segs:1-237	Novel	36
TCONS_novel_00000602_gene=XLOC_000602_loc:NC_001147.6|38991-40280|-_exons:38991-40280_segs:1-1290	Novel	108
TCONS_novel_00000607_gene=XLOC_000607_loc:NC_001147.6|71993-72239|-_exons:71993-72239_segs:1-247	Novel	27
TCONS_novel_00000608_gene=XLOC_000608_loc:NC_001147.6|117535-117827|-_exons:117535-117827_segs:1-293	Novel	72
TCONS_novel_00000610_gene=XLOC_000610_loc:NC_001147.6|159115-159427|-_exons:159115-159427_segs:1-313	Novel	63
TCONS_novel_00000612_gene=XLOC_000612_loc:NC_001147.6|220004-220443|-_exons:220004-220443_segs:1-440	Novel	219
TCONS_novel_00000613_gene=XLOC_000613_loc:NC_001147.6|326230-326434|-_exons:326230-326434_segs:1-205	Novel	105
TCONS_novel_00000616_gene=XLOC_000616_loc:NC_001147.6|369008-369448|-_exons:369008-369448_segs:1-441	Novel	36
TCONS_novel_00000618_gene=XLOC_000618_loc:NC_001147.6|675399-675666|-_exons:675399-675666_segs:1-268	Novel	63
TCONS_novel_00000623_gene=XLOC_000623_loc:NC_001147.6|722216-722496|-_exons:722216-722496_segs:1-281	Novel	132
TCONS_novel_00000626_gene=XLOC_000626_loc:NC_001147.6|804417-804829|-_exons:804417-804829_segs:1-413	Novel	51
TCONS_novel_00000628_gene=XLOC_000628_loc:NC_001147.6|837916-838133|-_exons:837916-838133_segs:1-218	Novel	27
TCONS_novel_00000630_gene=XLOC_000630_loc:NC_001147.6|876565-877111|-_exons:876565-877111_segs:1-547	Novel	111
TCONS_novel_00000635_gene=XLOC_000635_loc:NC_001147.6|970560-971057|-_exons:970560-971057_segs:1-498	Novel	84
TCONS_novel_00000636_gene=XLOC_000636_loc:NC_001147.6|981038-981470|-_exons:981038-981470_segs:1-433	Novel	57
TCONS_novel_00000637_gene=XLOC_000637_loc:NC_001147.6|1026711-1027862|-_exons:1026711-1027862_segs:1-1152	Novel	48
TCONS_novel_00000642_gene=XLOC_000642_loc:NC_001147.6|1061315-1064394|-_exons:1061315-1064394_segs:1-3080	Novel	27
TCONS_novel_00000643_gene=XLOC_000643_loc:NC_001148.4|75252-75453|+_exons:75252-75453_segs:1-202	Novel	102
TCONS_novel_00000644_gene=XLOC_000644_loc:NC_001148.4|76707-77078|+_exons:76707-77078_segs:1-372	Novel	258
TCONS_novel_00000650_gene=XLOC_000650_loc:NC_001148.4|95445-95924|+_exons:95445-95924_segs:1-480	Novel	162
TCONS_novel_00000651_gene=XLOC_000651_loc:NC_001148.4|96023-96251|+_exons:96023-96251_segs:1-229	Novel	141
TCONS_novel_00000653_gene=XLOC_000653_loc:NC_001148.4|243315-244031|+_exons:243315-244031_segs:1-717	Novel	75
TCONS_novel_00000655_gene=XLOC_000655_loc:NC_001148.4|335956-337252|+_exons:335956-337252_segs:1-1297	Novel	375
TCONS_novel_00000664_gene=XLOC_000664_loc:NC_001148.4|539141-539371|+_exons:539141-539371_segs:1-231	Novel	42
TCONS_novel_00000665_gene=XLOC_000665_loc:NC_001148.4|586538-588474|+_exons:586538-588474_segs:1-1937	Novel	72
TCONS_novel_00000666_gene=XLOC_000666_loc:NC_001148.4|620267-620604|+_exons:620267-620604_segs:1-338	Novel	54
TCONS_novel_00000680_gene=XLOC_000680_loc:NC_001148.4|145841-146651|-_exons:145841-146651_segs:1-811	Novel	114
TCONS_novel_00000681_gene=XLOC_000681_loc:NC_001148.4|191649-192799|-_exons:191649-192799_segs:1-1151	Novel	114
TCONS_novel_00000688_gene=XLOC_000688_loc:NC_001148.4|628815-629044|-_exons:628815-629044_segs:1-230	Novel	30
TCONS_novel_00000690_gene=XLOC_000690_loc:NC_001148.4|780591-781735|-_exons:780591-781735_segs:1-1145	Novel	72
TCONS_novel_00000695_gene=XLOC_000695_loc:NC_001148.4|930299-930607|-_exons:930299-930607_segs:1-309	Novel	27
gene1081_gene=YDR134C_CDS=1-411_loc:NC_001136.10|721071-721481|-_exons:721071-721481_segs:1-411	Annotated	201
gene1705_gene=FLO8_CDS=1-2400_loc:NC_001137.3|375215-377614|-_exons:375215-377614_segs:1-2400	Annotated	1785
gene2824_gene=SDL1_CDS=1-1017_loc:NC_001141.2|29032-30048|+_exons:29032-30048_segs:1-1017	Annotated	633
gene3044_gene=YIR044C_CDS=1-1137_loc:NC_001141.2|437043-438179|-_exons:437043-438179_segs:1-1137	Annotated	693
gene5260_gene=YOL153C_CDS=1-1746_loc:NC_001147.6|36822-38567|-_exons:36822-38567_segs:1-1746	Annotated	795
gene5452_gene=CRS5_CDS=1-210_loc:NC_001147.6|389213-389422|+_exons:389213-389422_segs:1-210	Annotated	30
gene6307_gene=COX1_CDS=1-1605_loc:NC_001224.1|13818-26701|+_exons:13818-13986,16435-16470,18954-18991,20508-20984,21995-22246,23612-23746,25318-25342,26229-26701_segs:1-169,170-205,206-243,244-720,721-972,973-1107,1108-1132,1133-1605	Annotated	255
gene6308_gene=AI5_ALPHA_CDS=1-1893_loc:NC_001224.1|13818-23167|+_exons:13818-13986,16435-16470,18954-18991,20508-20984,21995-23167_segs:1-169,170-205,206-243,244-720,721-1893	Annotated	255
gene6309_gene=AI4_CDS=1-1671_loc:NC_001224.1|13818-21935|+_exons:13818-13986,16435-16470,18954-18991,20508-21935_segs:1-169,170-205,206-243,244-1671	Annotated	255
gene6310_gene=AI3_CDS=1-1248_loc:NC_001224.1|13818-19996|+_exons:13818-13986,16435-16470,18954-19996_segs:1-169,170-205,206-1248	Annotated	468
gene6311_gene=AI2_CDS=1-2565_loc:NC_001224.1|13818-18830|+_exons:13818-13986,16435-18830_segs:1-169,170-2565	Annotated	693
gene6312_gene=AI1_CDS=1-2505_loc:NC_001224.1|13818-16322|+_exons:13818-16322_segs:1-2505	Annotated	624
gene6313_gene=AI5_BETA_CDS=1-1065_loc:NC_001224.1|24156-25255|+_exons:24156-24870,24906-25255_segs:1-715,716-1065	Annotated	51
gene6314_gene=ATP8_CDS=1-147_loc:NC_001224.1|27666-27812|+_exons:27666-27812_segs:1-147	Annotated	147
gene6315_gene=ATP6_CDS=1-780_loc:NC_001224.1|28487-29266|+_exons:28487-29266_segs:1-780	Annotated	204
gene6317_gene=COB_CDS=1-1158_loc:NC_001224.1|36540-43647|+_exons:36540-36954,37723-37736,39141-39217,40841-41090,42508-42558,43297-43647_segs:1-415,416-429,430-506,507-756,757-807,808-1158	Annotated	276
gene6318_gene=BI4_CDS=1-1917_loc:NC_001224.1|36540-42251|+_exons:36540-36954,37723-37736,39141-39217,40841-42251_segs:1-415,416-429,430-506,507-1917	Annotated	267
gene6319_gene=BI3_CDS=1-1554_loc:NC_001224.1|36540-40265|+_exons:36540-36954,37723-37736,39141-40265_segs:1-415,416-429,430-1554	Annotated	249
gene6320_gene=BI2_CDS=1-1272_loc:NC_001224.1|36540-38579|+_exons:36540-36954,37723-38579_segs:1-415,416-1272	Annotated	411
gene6321_gene=OLI1_CDS=1-231_loc:NC_001224.1|46723-46953|+_exons:46723-46953_segs:1-231	Annotated	231
gene6323_gene=VAR1_CDS=1-1197_loc:NC_001224.1|48901-50097|+_exons:48901-50097_segs:1-1197	Annotated	279
gene6325_gene=SCEI_CDS=1-708_loc:NC_001224.1|61022-61729|+_exons:61022-61729_segs:1-708	Annotated	186
gene6342_gene=COX2_CDS=1-756_loc:NC_001224.1|73758-74513|+_exons:73758-74513_segs:1-756	Annotated	168
gene6343_gene=Q0255_CDS=1-1419_loc:NC_001224.1|74495-75984|+_exons:74495-75622,75663-75872,75904-75984_segs:1-1128,1129-1338,1339-1419	Annotated	42
gene6347_gene=COX3_CDS=1-810_loc:NC_001224.1|79213-80022|+_exons:79213-80022_segs:1-810	Annotated	84
rna0_gene=PAU8_CDS=1-363_loc:NC_001133.9|1807-2169|-_exons:1807-2169_segs:1-363	Annotated	363
rna1_gene=YAL067W-A_CDS=1-228_loc:NC_001133.9|2480-2707|+_exons:2480-2707_segs:1-228	Annotated	228
rna10_gene=BDH2_CDS=1-1254_loc:NC_001133.9|33448-34701|+_exons:33448-34701_segs:1-1254	Annotated	1254
rna100_gene=PHO11_CDS=1-1404_loc:NC_001133.9|225460-226863|+_exons:225460-226863_segs:1-1404	Annotated	1404
rna1000_gene=YOS9_CDS=1-1629_loc:NC_001136.10|565927-567555|+_exons:565927-567555_segs:1-1629	Annotated	1629
rna1001_gene=TGL2_CDS=1-981_loc:NC_001136.10|567723-568703|-_exons:567723-568703_segs:1-981	Annotated	981
rna1004_gene=UBC5_CDS=1-447_loc:NC_001136.10|569234-569770|-_exons:569234-569633,569724-569770_segs:1-47,48-447	Annotated	447
rna1005_gene=MAK21_CDS=1-3078_loc:NC_001136.10|570649-573726|+_exons:570649-573726_segs:1-3078	Annotated	3078
rna1006_gene=YDR061W_CDS=1-1620_loc:NC_001136.10|574164-575783|+_exons:574164-575783_segs:1-1620	Annotated	1620
rna1007_gene=LCB2_CDS=1-1686_loc:NC_001136.10|576474-578159|+_exons:576474-578159_segs:1-1686	Annotated	1686
rna1008_gene=AIM7_CDS=1-450_loc:NC_001136.10|578663-579112|+_exons:578663-579112_segs:1-450	Annotated	450
rna1009_gene=RPS13_CDS=1-456_loc:NC_001136.10|579458-580452|+_exons:579458-579478,580018-580452_segs:1-21,22-456	Annotated	456
rna101_gene=YBL113C_CDS=1-2379_loc:NC_001134.8|280-2658|-_exons:280-2658_segs:1-2379	Annotated	2379
rna1010_gene=RRG1_CDS=1-1098_loc:NC_001136.10|580687-581784|+_exons:580687-581784_segs:1-1098	Annotated	1098
rna1011_gene=RTR2_CDS=1-591_loc:NC_001136.10|581908-582498|-_exons:581908-582498_segs:1-591	Annotated	591
rna1012_gene=OCA6_CDS=1-675_loc:NC_001136.10|582791-583465|-_exons:582791-583465_segs:1-675	Annotated	675
rna1013_gene=DOS2_CDS=1-933_loc:NC_001136.10|583713-584645|+_exons:583713-584645_segs:1-933	Annotated	933
rna1014_gene=DOA4_CDS=1-2781_loc:NC_001136.10|584939-587719|-_exons:584939-587719_segs:1-2781	Annotated	2781
rna1015_gene=FMP16_CDS=1-282_loc:NC_001136.10|588098-588379|-_exons:588098-588379_segs:1-282	Annotated	282
rna1016_gene=PAA1_CDS=1-576_loc:NC_001136.10|588827-589402|-_exons:588827-589402_segs:1-576	Annotated	576
rna1017_gene=IPT1_CDS=1-1584_loc:NC_001136.10|589761-591344|-_exons:589761-591344_segs:1-1584	Annotated	1584
rna1018_gene=SNF11_CDS=1-510_loc:NC_001136.10|592439-592948|+_exons:592439-592948_segs:1-510	Annotated	510
rna1019_gene=TPS2_CDS=1-2691_loc:NC_001136.10|593893-596583|+_exons:593893-596583_segs:1-2691	Annotated	2691
rna102_gene=YBL112C_CDS=1-318_loc:NC_001134.8|2582-2899|-_exons:2582-2899_segs:1-318	Annotated	318
rna1020_gene=PPH3_CDS=1-927_loc:NC_001136.10|597156-598082|+_exons:597156-598082_segs:1-927	Annotated	927
rna1021_gene=RAD55_CDS=1-1221_loc:NC_001136.10|598468-599688|+_exons:598468-599688_segs:1-1221	Annotated	1221
rna1022_gene=SED1_CDS=1-1017_loc:NC_001136.10|600793-601809|+_exons:600793-601809_segs:1-1017	Annotated	1017
rna1023_gene=SHU2_CDS=1-672_loc:NC_001136.10|602198-602869|-_exons:602198-602869_segs:1-672	Annotated	672
rna1024_gene=PET100_CDS=1-336_loc:NC_001136.10|603064-603399|+_exons:603064-603399_segs:1-336	Annotated	336
rna1025_gene=TFB5_CDS=1-219_loc:NC_001136.10|603593-603811|-_exons:603593-603811_segs:1-219	Annotated	219
rna1026_gene=VPS41_CDS=1-2979_loc:NC_001136.10|604008-606986|+_exons:604008-606986_segs:1-2979	Annotated	2979
rna1027_gene=PDC2_CDS=1-2778_loc:NC_001136.10|607304-610081|-_exons:607304-610081_segs:1-2778	Annotated	2778
rna1028_gene=STN1_CDS=1-1485_loc:NC_001136.10|610441-611925|+_exons:610441-611925_segs:1-1485	Annotated	1485
rna1029_gene=RRP8_CDS=1-1179_loc:NC_001136.10|612073-613251|+_exons:612073-613251_segs:1-1179	Annotated	1179
rna103_gene=YBL111C_CDS=1-2004_loc:NC_001134.8|2907-5009|-_exons:2907-4116,4216-5009_segs:1-794,795-2004	Annotated	2004
rna1030_gene=TVP23_CDS=1-600_loc:NC_001136.10|613405-614004|-_exons:613405-614004_segs:1-600	Annotated	600
rna1031_gene=AFR1_CDS=1-1863_loc:NC_001136.10|614288-616150|-_exons:614288-616150_segs:1-1863	Annotated	1863
rna1032_gene=SSS1_CDS=1-243_loc:NC_001136.10|616928-617170|-_exons:616928-617170_segs:1-243	Annotated	243
rna1033_gene=RRP1_CDS=1-837_loc:NC_001136.10|617470-618306|-_exons:617470-618306_segs:1-837	Annotated	837
rna1034_gene=SLU7_CDS=1-1149_loc:NC_001136.10|618497-619645|-_exons:618497-619645_segs:1-1149	Annotated	1149
rna1036_gene=YDR089W_CDS=1-2610_loc:NC_001136.10|622112-624721|+_exons:622112-624721_segs:1-2610	Annotated	2610
rna1037_gene=YDR090C_CDS=1-933_loc:NC_001136.10|625066-625998|-_exons:625066-625998_segs:1-933	Annotated	933
rna1038_gene=RLI1_CDS=1-1827_loc:NC_001136.10|626708-628534|-_exons:626708-628534_segs:1-1827	Annotated	1827
rna1039_gene=UBC13_CDS=1-462_loc:NC_001136.10|629876-630605|+_exons:629876-629905,630174-630605_segs:1-30,31-462	Annotated	462
rna104_gene=PAU9_CDS=1-129_loc:NC_001134.8|7605-7733|-_exons:7605-7733_segs:1-129	Annotated	129
rna1040_gene=DNF2_CDS=1-4839_loc:NC_001136.10|631282-636120|+_exons:631282-636120_segs:1-4839	Annotated	4839
rna1041_gene=GIS1_CDS=1-2685_loc:NC_001136.10|637139-639823|+_exons:637139-639823_segs:1-2685	Annotated	2685
rna1042_gene=MSH6_CDS=1-3729_loc:NC_001136.10|640109-643837|-_exons:640109-643837_segs:1-3729	Annotated	3729
rna1043_gene=GRX3_CDS=1-753_loc:NC_001136.10|644178-644930|-_exons:644178-644930_segs:1-753	Annotated	753
rna1045_gene=YDR098C-B_CDS=1-5269_loc:NC_001136.10|645858-651126|-_exons:645858-651126_segs:1-5269	Annotated	3468
rna1047_gene=BMH2_CDS=1-822_loc:NC_001136.10|653607-654428|+_exons:653607-654428_segs:1-822	Annotated	822
rna1048_gene=TVP15_CDS=1-432_loc:NC_001136.10|655013-655444|+_exons:655013-655444_segs:1-432	Annotated	432
rna1049_gene=ARX1_CDS=1-1782_loc:NC_001136.10|655686-657467|-_exons:655686-657467_segs:1-1782	Annotated	1782
rna1050_gene=STE5_CDS=1-2754_loc:NC_001136.10|658350-661103|+_exons:658350-661103_segs:1-2754	Annotated	2754
rna1051_gene=SPO71_CDS=1-3738_loc:NC_001136.10|661173-664910|-_exons:661173-664910_segs:1-3738	Annotated	3738
rna1052_gene=TMS1_CDS=1-1422_loc:NC_001136.10|665349-666770|-_exons:665349-666770_segs:1-1422	Annotated	1422
rna1053_gene=ARP10_CDS=1-855_loc:NC_001136.10|667004-667858|+_exons:667004-667858_segs:1-855	Annotated	855
rna1055_gene=TMN2_CDS=1-2019_loc:NC_001136.10|669016-671034|-_exons:669016-671034_segs:1-2019	Annotated	2019
rna1056_gene=TRS85_CDS=1-2097_loc:NC_001136.10|671269-673365|+_exons:671269-673365_segs:1-2097	Annotated	2097
rna1057_gene=YDR109C_CDS=1-2148_loc:NC_001136.10|673520-675667|-_exons:673520-675667_segs:1-2148	Annotated	2148
rna1058_gene=FOB1_CDS=1-1701_loc:NC_001136.10|676102-677802|+_exons:676102-677802_segs:1-1701	Annotated	1701
rna1059_gene=ALT2_CDS=1-1524_loc:NC_001136.10|678241-679764|-_exons:678241-679764_segs:1-1524	Annotated	1524
rna106_gene=MIX23_CDS=1-591_loc:NC_001134.8|9961-10551|-_exons:9961-10551_segs:1-591	Annotated	591
rna1060_gene=PDS1_CDS=1-1122_loc:NC_001136.10|680496-681617|-_exons:680496-681617_segs:1-1122	Annotated	1122
rna1061_gene=YDR114C_CDS=1-303_loc:NC_001136.10|681924-682226|-_exons:681924-682226_segs:1-303	Annotated	303
rna1062_gene=MRX14_CDS=1-318_loc:NC_001136.10|682175-682492|+_exons:682175-682492_segs:1-318	Annotated	318
rna1063_gene=MRPL1_CDS=1-858_loc:NC_001136.10|682724-683581|-_exons:682724-683581_segs:1-858	Annotated	858
rna1064_gene=TMA64_CDS=1-1698_loc:NC_001136.10|683946-685643|-_exons:683946-685643_segs:1-1698	Annotated	1698
rna1065_gene=APC4_CDS=1-1959_loc:NC_001136.10|685882-687840|+_exons:685882-687840_segs:1-1959	Annotated	1959
rna1066_gene=VBA4_CDS=1-2307_loc:NC_001136.10|688227-690533|+_exons:688227-690533_segs:1-2307	Annotated	2307
rna1067_gene=COX26_CDS=1-201_loc:NC_001136.10|691014-691214|+_exons:691014-691214_segs:1-201	Annotated	201
rna1068_gene=TRM1_CDS=1-1713_loc:NC_001136.10|691549-693261|-_exons:691549-693261_segs:1-1713	Annotated	1713
rna1069_gene=DPB4_CDS=1-591_loc:NC_001136.10|693585-694175|+_exons:693585-694175_segs:1-591	Annotated	591
rna107_gene=SRO77_CDS=1-3033_loc:NC_001134.8|10847-13879|-_exons:10847-13879_segs:1-3033	Annotated	3033
rna1070_gene=KIN1_CDS=1-3195_loc:NC_001136.10|694700-697894|+_exons:694700-697894_segs:1-3195	Annotated	3195
rna1071_gene=INO2_CDS=1-915_loc:NC_001136.10|698554-699468|-_exons:698554-699468_segs:1-915	Annotated	915
rna1072_gene=YDR124W_CDS=1-975_loc:NC_001136.10|700315-701289|+_exons:700315-701289_segs:1-975	Annotated	975
rna1073_gene=ECM18_CDS=1-1362_loc:NC_001136.10|701397-702758|-_exons:701397-702758_segs:1-1362	Annotated	1362
rna1074_gene=SWF1_CDS=1-1011_loc:NC_001136.10|703234-704244|+_exons:703234-704244_segs:1-1011	Annotated	1011
rna1075_gene=ARO1_CDS=1-4767_loc:NC_001136.10|704484-709250|+_exons:704484-709250_segs:1-4767	Annotated	4767
rna1076_gene=MTC5_CDS=1-3447_loc:NC_001136.10|709549-712995|+_exons:709549-712995_segs:1-3447	Annotated	3447
rna1077_gene=SAC6_CDS=1-1929_loc:NC_001136.10|713340-715379|-_exons:713340-715247,715359-715379_segs:1-21,22-1929	Annotated	1929
rna1078_gene=FIN1_CDS=1-876_loc:NC_001136.10|715747-716622|-_exons:715747-716622_segs:1-876	Annotated	876
rna1079_gene=YDR131C_CDS=1-1671_loc:NC_001136.10|716790-718460|-_exons:716790-718460_segs:1-1671	Annotated	1671
rna108_gene=PKC1_CDS=1-3456_loc:NC_001134.8|14241-17696|-_exons:14241-17696_segs:1-3456	Annotated	3456
rna1080_gene=YDR132C_CDS=1-1488_loc:NC_001136.10|718816-720303|-_exons:718816-720303_segs:1-1488	Annotated	1488
rna1081_gene=YCF1_CDS=1-4548_loc:NC_001136.10|723004-727551|-_exons:723004-727551_segs:1-4548	Annotated	4548
rna1082_gene=RGP1_CDS=1-1992_loc:NC_001136.10|728259-730250|+_exons:728259-730250_segs:1-1992	Annotated	1992
rna1083_gene=HPR1_CDS=1-2259_loc:NC_001136.10|730578-732836|+_exons:730578-732836_segs:1-2259	Annotated	2259
rna1084_gene=RUB1_CDS=1-234_loc:NC_001136.10|733618-733924|-_exons:733618-733702,733776-733924_segs:1-149,150-234	Annotated	234
rna1085_gene=MTQ2_CDS=1-666_loc:NC_001136.10|734138-734803|+_exons:734138-734803_segs:1-666	Annotated	666
rna1086_gene=DOP1_CDS=1-5097_loc:NC_001136.10|734901-739997|-_exons:734901-739997_segs:1-5097	Annotated	5097
rna1087_gene=PEX7_CDS=1-1128_loc:NC_001136.10|740473-741600|-_exons:740473-741600_segs:1-1128	Annotated	1128
rna1088_gene=SAN1_CDS=1-1833_loc:NC_001136.10|742042-743874|-_exons:742042-743874_segs:1-1833	Annotated	1833
rna1089_gene=MKC7_CDS=1-1791_loc:NC_001136.10|744311-746101|-_exons:744311-746101_segs:1-1791	Annotated	1791
rna109_gene=SEA4_CDS=1-3117_loc:NC_001134.8|18177-21293|-_exons:18177-21293_segs:1-3117	Annotated	3117
rna1090_gene=TAF12_CDS=1-1620_loc:NC_001136.10|746738-748357|+_exons:746738-748357_segs:1-1620	Annotated	1620
rna1091_gene=SWI5_CDS=1-2130_loc:NC_001136.10|748613-750742|-_exons:748613-750742_segs:1-2130	Annotated	2130
rna1092_gene=EKI1_CDS=1-1605_loc:NC_001136.10|751631-753235|+_exons:751631-753235_segs:1-1605	Annotated	1605
rna1093_gene=KGD2_CDS=1-1392_loc:NC_001136.10|753675-755066|-_exons:753675-755066_segs:1-1392	Annotated	1392
rna1094_gene=NUM1_CDS=1-8247_loc:NC_001136.10|755628-763874|+_exons:755628-763874_segs:1-8247	Annotated	8247
rna1095_gene=CTH1_CDS=1-978_loc:NC_001136.10|764178-765155|-_exons:764178-765155_segs:1-978	Annotated	978
rna1096_gene=GIR2_CDS=1-798_loc:NC_001136.10|765706-766503|+_exons:765706-766503_segs:1-798	Annotated	798
rna1097_gene=ENT5_CDS=1-1236_loc:NC_001136.10|766736-767971|-_exons:766736-767971_segs:1-1236	Annotated	1236
rna1098_gene=CPR1_CDS=1-489_loc:NC_001136.10|768512-769000|-_exons:768512-769000_segs:1-489	Annotated	489
rna1099_gene=RPA14_CDS=1-414_loc:NC_001136.10|769525-769938|+_exons:769525-769938_segs:1-414	Annotated	414
rna11_gene=BDH1_CDS=1-1149_loc:NC_001133.9|35155-36303|+_exons:35155-36303_segs:1-1149	Annotated	1149
rna110_gene=RTG3_CDS=1-1461_loc:NC_001134.8|22076-23536|-_exons:22076-23536_segs:1-1461	Annotated	1461
rna1100_gene=HOM2_CDS=1-1098_loc:NC_001136.10|770357-771454|+_exons:770357-771454_segs:1-1098	Annotated	1098
rna1101_gene=SAC3_CDS=1-3906_loc:NC_001136.10|771877-775782|+_exons:771877-775782_segs:1-3906	Annotated	3906
rna1102_gene=SSY1_CDS=1-2559_loc:NC_001136.10|776163-778721|+_exons:776163-778721_segs:1-2559	Annotated	2559
rna1103_gene=ACL4_CDS=1-1164_loc:NC_001136.10|779043-780206|+_exons:779043-780206_segs:1-1164	Annotated	1164
rna1104_gene=NBP2_CDS=1-711_loc:NC_001136.10|780390-781100|-_exons:780390-781100_segs:1-711	Annotated	711
rna1105_gene=CWC15_CDS=1-528_loc:NC_001136.10|781423-781950|+_exons:781423-781950_segs:1-528	Annotated	528
rna1106_gene=SEC1_CDS=1-2175_loc:NC_001136.10|782041-784215|-_exons:782041-784215_segs:1-2175	Annotated	2175
rna1107_gene=TRM82_CDS=1-1335_loc:NC_001136.10|784871-786205|+_exons:784871-786205_segs:1-1335	Annotated	1335
rna1108_gene=SEC5_CDS=1-2916_loc:NC_001136.10|786306-789221|-_exons:786306-789221_segs:1-2916	Annotated	2916
rna1109_gene=TAF10_CDS=1-621_loc:NC_001136.10|789449-790069|+_exons:789449-790069_segs:1-621	Annotated	621
rna111_gene=SFT2_CDS=1-648_loc:NC_001134.8|24098-24745|+_exons:24098-24745_segs:1-648	Annotated	648
rna1110_gene=CDC37_CDS=1-1521_loc:NC_001136.10|790328-791848|+_exons:790328-791848_segs:1-1521	Annotated	1521
rna1111_gene=STB3_CDS=1-1542_loc:NC_001136.10|792348-793889|-_exons:792348-793889_segs:1-1542	Annotated	1542
rna1112_gene=YDR169C-A_CDS=1-150_loc:NC_001136.10|794574-794723|-_exons:794574-794723_segs:1-150	Annotated	150
rna1113_gene=SEC7_CDS=1-6030_loc:NC_001136.10|796193-802222|-_exons:796193-802222_segs:1-6030	Annotated	6030
rna1115_gene=YDR170W-A_CDS=1-1323_loc:NC_001136.10|803195-804517|+_exons:803195-804517_segs:1-1323	Annotated	1323
rna1116_gene=HSP42_CDS=1-1128_loc:NC_001136.10|806621-807748|+_exons:806621-807748_segs:1-1128	Annotated	1128
rna1117_gene=SUP35_CDS=1-2058_loc:NC_001136.10|808324-810381|+_exons:808324-810381_segs:1-2058	Annotated	2058
rna1118_gene=ARG82_CDS=1-1068_loc:NC_001136.10|810565-811632|-_exons:810565-811632_segs:1-1068	Annotated	1068
rna1119_gene=HMO1_CDS=1-741_loc:NC_001136.10|812110-812850|+_exons:812110-812850_segs:1-741	Annotated	741
rna112_gene=ECM21_CDS=1-3354_loc:NC_001134.8|24946-28299|-_exons:24946-28299_segs:1-3354	Annotated	3354
rna1120_gene=RSM24_CDS=1-960_loc:NC_001136.10|813193-814152|-_exons:813193-814152_segs:1-960	Annotated	960
rna1121_gene=NGG1_CDS=1-2109_loc:NC_001136.10|814452-816560|+_exons:814452-816560_segs:1-2109	Annotated	2109
rna1122_gene=UBC1_CDS=1-648_loc:NC_001136.10|816878-817525|+_exons:816878-817525_segs:1-648	Annotated	648
rna1123_gene=SDH4_CDS=1-546_loc:NC_001136.10|817950-818495|+_exons:817950-818495_segs:1-546	Annotated	546
rna1124_gene=CSN9_CDS=1-489_loc:NC_001136.10|818708-819196|-_exons:818708-819196_segs:1-489	Annotated	489
rna1125_gene=NVJ3_CDS=1-1392_loc:NC_001136.10|819433-820824|+_exons:819433-820824_segs:1-1392	Annotated	1392
rna1126_gene=SCC2_CDS=1-4482_loc:NC_001136.10|821295-825776|+_exons:821295-825776_segs:1-4482	Annotated	4482
rna1127_gene=SAS4_CDS=1-1446_loc:NC_001136.10|825910-827355|-_exons:825910-827355_segs:1-1446	Annotated	1446
rna1128_gene=CDC1_CDS=1-1476_loc:NC_001136.10|827582-829057|+_exons:827582-829057_segs:1-1476	Annotated	1476
rna1129_gene=YDR182W-A_CDS=1-204_loc:NC_001136.10|829151-829354|+_exons:829151-829354_segs:1-204	Annotated	204
rna113_gene=YBL101W-C_CDS=1-120_loc:NC_001134.8|28427-28546|+_exons:28427-28546_segs:1-120	Annotated	120
rna1130_gene=PLP1_CDS=1-693_loc:NC_001136.10|829585-830277|+_exons:829585-830277_segs:1-693	Annotated	693
rna1131_gene=ATC1_CDS=1-885_loc:NC_001136.10|830629-831513|-_exons:830629-831513_segs:1-885	Annotated	885
rna1132_gene=UPS3_CDS=1-540_loc:NC_001136.10|831934-832473|-_exons:831934-832473_segs:1-540	Annotated	540
rna1133_gene=YDR186C_CDS=1-2634_loc:NC_001136.10|832859-835492|-_exons:832859-835492_segs:1-2634	Annotated	2634
rna1134_gene=CCT6_CDS=1-1641_loc:NC_001136.10|836421-838061|+_exons:836421-838061_segs:1-1641	Annotated	1641
rna1135_gene=SLY1_CDS=1-2001_loc:NC_001136.10|838392-840392|+_exons:838392-840392_segs:1-2001	Annotated	2001
rna1136_gene=RVB1_CDS=1-1392_loc:NC_001136.10|840604-841995|-_exons:840604-841995_segs:1-1392	Annotated	1392
rna1137_gene=HST4_CDS=1-1113_loc:NC_001136.10|842337-843449|+_exons:842337-843449_segs:1-1113	Annotated	1113
rna1138_gene=NUP42_CDS=1-1293_loc:NC_001136.10|843569-844861|-_exons:843569-844861_segs:1-1293	Annotated	1293
rna1139_gene=MSS116_CDS=1-1995_loc:NC_001136.10|845952-847946|-_exons:845952-847946_segs:1-1995	Annotated	1995
rna114_gene=YBL101W-B_CDS=1-5314_loc:NC_001134.8|29935-35248|+_exons:29935-35248_segs:1-5314	Annotated	4041
rna1140_gene=YDR194W-A_CDS=1-153_loc:NC_001136.10|848071-848223|+_exons:848071-848223_segs:1-153	Annotated	153
rna1141_gene=REF2_CDS=1-1602_loc:NC_001136.10|848599-850200|+_exons:848599-850200_segs:1-1602	Annotated	1602
rna1142_gene=CAB5_CDS=1-726_loc:NC_001136.10|850274-850999|-_exons:850274-850999_segs:1-726	Annotated	726
rna1143_gene=CBS2_CDS=1-1170_loc:NC_001136.10|851228-852397|+_exons:851228-852397_segs:1-1170	Annotated	1170
rna1144_gene=RKM2_CDS=1-1440_loc:NC_001136.10|852533-853972|-_exons:852533-853972_segs:1-1440	Annotated	1440
rna1145_gene=VPS64_CDS=1-1815_loc:NC_001136.10|854279-856093|-_exons:854279-856093_segs:1-1815	Annotated	1815
rna1146_gene=SPC19_CDS=1-498_loc:NC_001136.10|856317-856814|+_exons:856317-856814_segs:1-498	Annotated	498
rna1147_gene=RAV2_CDS=1-1056_loc:NC_001136.10|856898-857953|-_exons:856898-857953_segs:1-1056	Annotated	1056
rna1148_gene=COQ4_CDS=1-1008_loc:NC_001136.10|858137-859144|+_exons:858137-859144_segs:1-1008	Annotated	1008
rna1149_gene=MSC2_CDS=1-2175_loc:NC_001136.10|859346-861520|+_exons:859346-861520_segs:1-2175	Annotated	2175
rna1150_gene=EBS1_CDS=1-2655_loc:NC_001136.10|862054-864708|+_exons:862054-864708_segs:1-2655	Annotated	2655
rna1151_gene=UME6_CDS=1-2511_loc:NC_001136.10|865012-867522|-_exons:865012-867522_segs:1-2511	Annotated	2511
rna1152_gene=MSS4_CDS=1-2340_loc:NC_001136.10|868224-870563|+_exons:868224-870563_segs:1-2340	Annotated	2340
rna1153_gene=YDR210W_CDS=1-228_loc:NC_001136.10|871074-871301|+_exons:871074-871301_segs:1-228	Annotated	228
rna1154_gene=YDR210W-B_CDS=1-5314_loc:NC_001136.10|872112-877425|+_exons:872112-877425_segs:1-5314	Annotated	4041
rna1156_gene=YDR210W-D_CDS=1-5269_loc:NC_001136.10|878659-883927|-_exons:878659-883927_segs:1-5269	Annotated	3468
rna1159_gene=GCD6_CDS=1-2139_loc:NC_001136.10|884727-886865|+_exons:884727-886865_segs:1-2139	Annotated	2139
rna1160_gene=TCP1_CDS=1-1680_loc:NC_001136.10|887232-888911|+_exons:887232-888911_segs:1-1680	Annotated	1680
rna1161_gene=UPC2_CDS=1-2742_loc:NC_001136.10|889751-892492|+_exons:889751-892492_segs:1-2742	Annotated	2742
rna1162_gene=AHA1_CDS=1-1053_loc:NC_001136.10|892875-893927|+_exons:892875-893927_segs:1-1053	Annotated	1053
rna1163_gene=ADR1_CDS=1-3972_loc:NC_001136.10|895035-899006|+_exons:895035-899006_segs:1-3972	Annotated	3972
rna1164_gene=RAD9_CDS=1-3930_loc:NC_001136.10|899551-903480|-_exons:899551-903480_segs:1-3930	Annotated	3930
rna1165_gene=SPR28_CDS=1-1272_loc:NC_001136.10|903781-905052|-_exons:903781-905052_segs:1-1272	Annotated	1272
rna1166_gene=MFB1_CDS=1-1398_loc:NC_001136.10|905455-906852|-_exons:905455-906852_segs:1-1398	Annotated	1398
rna1167_gene=GTB1_CDS=1-2109_loc:NC_001136.10|907330-909438|+_exons:907330-909438_segs:1-2109	Annotated	2109
rna1168_gene=YDR222W_CDS=1-1248_loc:NC_001136.10|910054-911301|+_exons:910054-911301_segs:1-1248	Annotated	1248
rna1169_gene=CRF1_CDS=1-1404_loc:NC_001136.10|912099-913502|+_exons:912099-913502_segs:1-1404	Annotated	1404
rna117_gene=ATP1_CDS=1-1638_loc:NC_001134.8|37053-38690|+_exons:37053-38690_segs:1-1638	Annotated	1638
rna1170_gene=HTB1_CDS=1-396_loc:NC_001136.10|914317-914712|-_exons:914317-914712_segs:1-396	Annotated	396
rna1171_gene=HTA1_CDS=1-399_loc:NC_001136.10|915530-915928|+_exons:915530-915928_segs:1-399	Annotated	399
rna1172_gene=ADK1_CDS=1-669_loc:NC_001136.10|916486-917154|+_exons:916486-917154_segs:1-669	Annotated	669
rna1173_gene=SIR4_CDS=1-4077_loc:NC_001136.10|917571-921647|+_exons:917571-921647_segs:1-4077	Annotated	4077
rna1174_gene=PCF11_CDS=1-1881_loc:NC_001136.10|921926-923806|-_exons:921926-923806_segs:1-1881	Annotated	1881
rna1175_gene=IVY1_CDS=1-1362_loc:NC_001136.10|924785-926146|+_exons:924785-926146_segs:1-1362	Annotated	1362
rna1176_gene=COX20_CDS=1-618_loc:NC_001136.10|926293-926910|-_exons:926293-926910_segs:1-618	Annotated	618
rna1177_gene=HEM1_CDS=1-1647_loc:NC_001136.10|927452-929098|+_exons:927452-929098_segs:1-1647	Annotated	1647
rna1178_gene=RTN1_CDS=1-888_loc:NC_001136.10|929470-930357|-_exons:929470-930357_segs:1-888	Annotated	888
rna1179_gene=LYS4_CDS=1-2082_loc:NC_001136.10|931129-933210|+_exons:931129-933210_segs:1-2082	Annotated	2082
rna118_gene=BNA4_CDS=1-1383_loc:NC_001134.8|39145-40527|+_exons:39145-40527_segs:1-1383	Annotated	1383
rna1180_gene=PRP42_CDS=1-1635_loc:NC_001136.10|933504-935138|+_exons:933504-935138_segs:1-1635	Annotated	1635
rna1181_gene=FMN1_CDS=1-657_loc:NC_001136.10|935236-935892|-_exons:935236-935892_segs:1-657	Annotated	657
rna1182_gene=MRPL7_CDS=1-879_loc:NC_001136.10|936615-937493|+_exons:936615-937493_segs:1-879	Annotated	879
rna1183_gene=SEC26_CDS=1-2922_loc:NC_001136.10|937895-940816|-_exons:937895-940816_segs:1-2922	Annotated	2922
rna1184_gene=YDR239C_CDS=1-2364_loc:NC_001136.10|941057-943420|-_exons:941057-943420_segs:1-2364	Annotated	2364
rna1185_gene=SNU56_CDS=1-1479_loc:NC_001136.10|943674-945152|-_exons:943674-945152_segs:1-1479	Annotated	1479
rna1187_gene=AMD2_CDS=1-1650_loc:NC_001136.10|946807-948456|+_exons:946807-948456_segs:1-1650	Annotated	1650
rna1188_gene=PRP28_CDS=1-1767_loc:NC_001136.10|948518-950284|-_exons:948518-950284_segs:1-1767	Annotated	1767
rna1189_gene=PEX5_CDS=1-1839_loc:NC_001136.10|950563-952401|+_exons:950563-952401_segs:1-1839	Annotated	1839
rna119_gene=BRN1_CDS=1-2265_loc:NC_001134.8|40831-43095|+_exons:40831-43095_segs:1-2265	Annotated	2265
rna1190_gene=MNN10_CDS=1-1182_loc:NC_001136.10|952800-953981|+_exons:952800-953981_segs:1-1182	Annotated	1182
rna1191_gene=TRS23_CDS=1-660_loc:NC_001136.10|954288-954947|+_exons:954288-954947_segs:1-660	Annotated	660
rna1192_gene=YDR246W-A_CDS=1-201_loc:NC_001136.10|955133-955333|+_exons:955133-955333_segs:1-201	Annotated	201
rna1193_gene=VHS1_CDS=1-1386_loc:NC_001136.10|956013-957398|+_exons:956013-957398_segs:1-1386	Annotated	1386
rna1194_gene=YDR248C_CDS=1-582_loc:NC_001136.10|957758-958339|-_exons:957758-958339_segs:1-582	Annotated	582
rna1195_gene=YDR249C_CDS=1-1122_loc:NC_001136.10|958681-959802|-_exons:958681-959802_segs:1-1122	Annotated	1122
rna1196_gene=PAM1_CDS=1-2493_loc:NC_001136.10|960614-963106|+_exons:960614-963106_segs:1-2493	Annotated	2493
rna1197_gene=BTT1_CDS=1-450_loc:NC_001136.10|963412-963861|+_exons:963412-963861_segs:1-450	Annotated	450
rna1198_gene=MET32_CDS=1-576_loc:NC_001136.10|963990-964565|-_exons:963990-964565_segs:1-576	Annotated	576
rna1199_gene=CHL4_CDS=1-1377_loc:NC_001136.10|965113-966489|+_exons:965113-966489_segs:1-1377	Annotated	1377
rna12_gene=ECM1_CDS=1-639_loc:NC_001133.9|36509-37147|+_exons:36509-37147_segs:1-639	Annotated	639
rna120_gene=MRX3_CDS=1-813_loc:NC_001134.8|43277-44089|+_exons:43277-44089_segs:1-813	Annotated	813
rna1200_gene=RMD5_CDS=1-1266_loc:NC_001136.10|966557-967822|-_exons:966557-967822_segs:1-1266	Annotated	1266
rna1201_gene=CTA1_CDS=1-1548_loc:NC_001136.10|968133-969680|-_exons:968133-969680_segs:1-1548	Annotated	1548
rna1202_gene=RKM4_CDS=1-1485_loc:NC_001136.10|969990-971474|-_exons:969990-971474_segs:1-1485	Annotated	1485
rna1203_gene=HSP78_CDS=1-2436_loc:NC_001136.10|971808-974243|-_exons:971808-974243_segs:1-2436	Annotated	2436
rna1204_gene=YAP6_CDS=1-1152_loc:NC_001136.10|974631-975782|-_exons:974631-975782_segs:1-1152	Annotated	1152
rna1205_gene=SWM1_CDS=1-513_loc:NC_001136.10|976717-977229|-_exons:976717-977229_segs:1-513	Annotated	513
rna1206_gene=EXG2_CDS=1-1689_loc:NC_001136.10|977521-979209|-_exons:977521-979209_segs:1-1689	Annotated	1689
rna1208_gene=YDR261W-B_CDS=1-5314_loc:NC_001136.10|981462-986775|+_exons:981462-986775_segs:1-5314	Annotated	4041
rna121_gene=ROX3_CDS=1-663_loc:NC_001134.8|44256-44918|-_exons:44256-44918_segs:1-663	Annotated	663
rna1210_gene=YDR261C-D_CDS=1-4816_loc:NC_001136.10|987534-992349|-_exons:987534-992349_segs:1-4816	Annotated	3015
rna1213_gene=YDR262W_CDS=1-819_loc:NC_001136.10|993134-993952|+_exons:993134-993952_segs:1-819	Annotated	819
rna1214_gene=DIN7_CDS=1-1293_loc:NC_001136.10|994242-995534|-_exons:994242-995534_segs:1-1293	Annotated	1293
rna1215_gene=AKR1_CDS=1-2295_loc:NC_001136.10|996029-998323|-_exons:996029-998323_segs:1-2295	Annotated	2295
rna1216_gene=PEX10_CDS=1-1014_loc:NC_001136.10|998864-999877|+_exons:998864-999877_segs:1-1014	Annotated	1014
rna1217_gene=HEL2_CDS=1-1920_loc:NC_001136.10|1000104-1002023|-_exons:1000104-1002023_segs:1-1920	Annotated	1920
rna1218_gene=CIA1_CDS=1-993_loc:NC_001136.10|1002510-1003502|-_exons:1002510-1003502_segs:1-993	Annotated	993
rna1219_gene=MSW1_CDS=1-1140_loc:NC_001136.10|1004004-1005143|+_exons:1004004-1005143_segs:1-1140	Annotated	1140
rna122_gene=RPL32_CDS=1-393_loc:NC_001134.8|45978-46370|+_exons:45978-46370_segs:1-393	Annotated	393
rna1220_gene=CCC2_CDS=1-3015_loc:NC_001136.10|1005675-1008689|+_exons:1005675-1008689_segs:1-3015	Annotated	3015
rna1221_gene=GLO2_CDS=1-825_loc:NC_001136.10|1009010-1009834|+_exons:1009010-1009834_segs:1-825	Annotated	825
rna1222_gene=DON1_CDS=1-1098_loc:NC_001136.10|1010176-1011273|+_exons:1010176-1011273_segs:1-1098	Annotated	1098
rna1223_gene=BSC2_CDS=1-708_loc:NC_001136.10|1012252-1012959|+_exons:1012252-1012959_segs:1-708	Annotated	708
rna1224_gene=PMP3_CDS=1-168_loc:NC_001136.10|1013476-1013643|-_exons:1013476-1013643_segs:1-168	Annotated	168
rna1225_gene=MTH1_CDS=1-1302_loc:NC_001136.10|1014401-1015702|-_exons:1014401-1015702_segs:1-1302	Annotated	1302
rna1227_gene=RNH202_CDS=1-1053_loc:NC_001136.10|1019368-1020420|+_exons:1019368-1020420_segs:1-1053	Annotated	1053
rna1228_gene=RRP45_CDS=1-918_loc:NC_001136.10|1020747-1021664|+_exons:1020747-1021664_segs:1-918	Annotated	918
rna1229_gene=PHM6_CDS=1-315_loc:NC_001136.10|1022007-1022321|-_exons:1022007-1022321_segs:1-315	Annotated	315
rna123_gene=SCS22_CDS=1-528_loc:NC_001134.8|46565-47180|-_exons:46565-47058,47147-47180_segs:1-34,35-528	Annotated	528
rna1230_gene=MRX10_CDS=1-1245_loc:NC_001136.10|1023511-1024755|-_exons:1023511-1024755_segs:1-1245	Annotated	1245
rna1231_gene=GCN2_CDS=1-4980_loc:NC_001136.10|1025070-1030049|-_exons:1025070-1030049_segs:1-4980	Annotated	4980
rna1232_gene=DPP1_CDS=1-870_loc:NC_001136.10|1030550-1031419|-_exons:1030550-1031419_segs:1-870	Annotated	870
rna1233_gene=ZIP1_CDS=1-2628_loc:NC_001136.10|1032436-1035063|+_exons:1032436-1035063_segs:1-2628	Annotated	2628
rna1234_gene=YDR286C_CDS=1-345_loc:NC_001136.10|1035231-1035575|-_exons:1035231-1035575_segs:1-345	Annotated	345
rna1235_gene=INM2_CDS=1-879_loc:NC_001136.10|1035995-1036873|+_exons:1035995-1036873_segs:1-879	Annotated	879
rna1236_gene=NSE3_CDS=1-912_loc:NC_001136.10|1037195-1038106|+_exons:1037195-1038106_segs:1-912	Annotated	912
rna1237_gene=RTT103_CDS=1-1230_loc:NC_001136.10|1038280-1039509|-_exons:1038280-1039509_segs:1-1230	Annotated	1230
rna1238_gene=HRQ1_CDS=1-3234_loc:NC_001136.10|1039728-1042961|+_exons:1039728-1042961_segs:1-3234	Annotated	3234
rna1239_gene=SRP101_CDS=1-1866_loc:NC_001136.10|1043146-1045011|-_exons:1043146-1045011_segs:1-1866	Annotated	1866
rna124_gene=MAP2_CDS=1-1266_loc:NC_001134.8|47363-48628|-_exons:47363-48628_segs:1-1266	Annotated	1266
rna1240_gene=SSD1_CDS=1-3753_loc:NC_001136.10|1045640-1049392|-_exons:1045640-1049392_segs:1-3753	Annotated	3753
rna1241_gene=DPL1_CDS=1-1770_loc:NC_001136.10|1050459-1052228|-_exons:1050459-1052228_segs:1-1770	Annotated	1770
rna1242_gene=HDA2_CDS=1-2025_loc:NC_001136.10|1052623-1054647|-_exons:1052623-1054647_segs:1-2025	Annotated	2025
rna1243_gene=MHR1_CDS=1-681_loc:NC_001136.10|1055212-1055892|+_exons:1055212-1055892_segs:1-681	Annotated	681
rna1244_gene=SUR2_CDS=1-1050_loc:NC_001136.10|1056551-1057600|+_exons:1056551-1057600_segs:1-1050	Annotated	1050
rna1245_gene=ATP5_CDS=1-639_loc:NC_001136.10|1058176-1058814|-_exons:1058176-1058814_segs:1-639	Annotated	639
rna1246_gene=BFR2_CDS=1-1605_loc:NC_001136.10|1059627-1061231|+_exons:1059627-1061231_segs:1-1605	Annotated	1605
rna1247_gene=PRO1_CDS=1-1287_loc:NC_001136.10|1061505-1062791|-_exons:1061505-1062791_segs:1-1287	Annotated	1287
rna1248_gene=CFT1_CDS=1-4074_loc:NC_001136.10|1063352-1067425|+_exons:1063352-1067425_segs:1-4074	Annotated	4074
rna1249_gene=GPI11_CDS=1-660_loc:NC_001136.10|1067731-1068390|+_exons:1067731-1068390_segs:1-660	Annotated	660
rna125_gene=MRP21_CDS=1-534_loc:NC_001134.8|48825-49358|+_exons:48825-49358_segs:1-534	Annotated	534
rna1250_gene=RSC3_CDS=1-2658_loc:NC_001136.10|1068729-1071386|-_exons:1068729-1071386_segs:1-2658	Annotated	2658
rna1251_gene=CPR5_CDS=1-678_loc:NC_001136.10|1071880-1072557|-_exons:1071880-1072557_segs:1-678	Annotated	678
rna1252_gene=HNT2_CDS=1-654_loc:NC_001136.10|1072746-1073488|-_exons:1072746-1073312,1073402-1073488_segs:1-87,88-654	Annotated	654
rna1253_gene=YDR306C_CDS=1-1437_loc:NC_001136.10|1073735-1075171|-_exons:1073735-1075171_segs:1-1437	Annotated	1437
rna1255_gene=PMT7_CDS=1-1989_loc:NC_001136.10|1075865-1077853|+_exons:1075865-1077853_segs:1-1989	Annotated	1989
rna1256_gene=SRB7_CDS=1-423_loc:NC_001136.10|1078027-1078449|-_exons:1078027-1078449_segs:1-423	Annotated	423
rna1257_gene=GIC2_CDS=1-1152_loc:NC_001136.10|1079048-1080199|-_exons:1079048-1080199_segs:1-1152	Annotated	1152
rna1258_gene=SUM1_CDS=1-3189_loc:NC_001136.10|1081128-1084316|-_exons:1081128-1084316_segs:1-3189	Annotated	3189
rna1259_gene=TFB1_CDS=1-1929_loc:NC_001136.10|1085065-1086993|+_exons:1085065-1086993_segs:1-1929	Annotated	1929
rna126_gene=AVT5_CDS=1-1380_loc:NC_001134.8|49574-50953|+_exons:49574-50953_segs:1-1380	Annotated	1380
rna1260_gene=SSF2_CDS=1-1362_loc:NC_001136.10|1087581-1088942|+_exons:1087581-1088942_segs:1-1362	Annotated	1362
rna1261_gene=PIB1_CDS=1-861_loc:NC_001136.10|1089219-1090079|-_exons:1089219-1090079_segs:1-861	Annotated	861
rna1262_gene=RAD34_CDS=1-2079_loc:NC_001136.10|1090433-1092511|-_exons:1090433-1092511_segs:1-2079	Annotated	2079
rna1263_gene=IPK1_CDS=1-846_loc:NC_001136.10|1092741-1093586|-_exons:1092741-1093586_segs:1-846	Annotated	846
rna1264_gene=OMS1_CDS=1-1416_loc:NC_001136.10|1093763-1095178|+_exons:1093763-1095178_segs:1-1416	Annotated	1416
rna1266_gene=YDR316W-B_CDS=1-5269_loc:NC_001136.10|1096064-1101332|+_exons:1096064-1101332_segs:1-5269	Annotated	3468
rna1268_gene=HIM1_CDS=1-1245_loc:NC_001136.10|1102184-1103428|+_exons:1102184-1103428_segs:1-1245	Annotated	1245
rna1269_gene=MCM21_CDS=1-1107_loc:NC_001136.10|1103758-1104947|+_exons:1103758-1103809,1103893-1104947_segs:1-52,53-1107	Annotated	1107
rna127_gene=TEL1_CDS=1-8364_loc:NC_001134.8|51019-59382|-_exons:51019-59382_segs:1-8364	Annotated	8364
rna1270_gene=YFT2_CDS=1-825_loc:NC_001136.10|1105003-1105827|-_exons:1105003-1105827_segs:1-825	Annotated	825
rna1271_gene=SWA2_CDS=1-2007_loc:NC_001136.10|1106095-1108101|-_exons:1106095-1108101_segs:1-2007	Annotated	2007
rna1272_gene=DAD4_CDS=1-219_loc:NC_001136.10|1108280-1108498|-_exons:1108280-1108498_segs:1-219	Annotated	219
rna1273_gene=ASP1_CDS=1-1146_loc:NC_001136.10|1108702-1109847|+_exons:1108702-1109847_segs:1-1146	Annotated	1146
rna1274_gene=MRPL35_CDS=1-1104_loc:NC_001136.10|1110589-1111692|+_exons:1110589-1111692_segs:1-1104	Annotated	1104
rna1275_gene=TIM11_CDS=1-291_loc:NC_001136.10|1112003-1112293|-_exons:1112003-1112293_segs:1-291	Annotated	291
rna1276_gene=PEP7_CDS=1-1548_loc:NC_001136.10|1112480-1114027|-_exons:1112480-1114027_segs:1-1548	Annotated	1548
rna1277_gene=UTP4_CDS=1-2331_loc:NC_001136.10|1114433-1116763|-_exons:1114433-1116763_segs:1-2331	Annotated	2331
rna1278_gene=YCG1_CDS=1-3108_loc:NC_001136.10|1117126-1120233|+_exons:1117126-1120233_segs:1-3108	Annotated	3108
rna1279_gene=YSP2_CDS=1-4317_loc:NC_001136.10|1120609-1124925|-_exons:1120609-1124925_segs:1-4317	Annotated	4317
rna128_gene=RPL23A_CDS=1-414_loc:NC_001134.8|59822-60739|-_exons:59822-60193,60698-60739_segs:1-42,43-414	Annotated	414
rna1280_gene=SKP1_CDS=1-585_loc:NC_001136.10|1125434-1126018|-_exons:1125434-1126018_segs:1-585	Annotated	585
rna1281_gene=PEX3_CDS=1-1326_loc:NC_001136.10|1126270-1127595|-_exons:1126270-1127595_segs:1-1326	Annotated	1326
rna1282_gene=UBX5_CDS=1-1503_loc:NC_001136.10|1127872-1129374|+_exons:1127872-1129374_segs:1-1503	Annotated	1503
rna1283_gene=GPI8_CDS=1-1236_loc:NC_001136.10|1129588-1130823|+_exons:1129588-1130823_segs:1-1236	Annotated	1236
rna1284_gene=IRC3_CDS=1-2070_loc:NC_001136.10|1131001-1133070|+_exons:1131001-1133070_segs:1-2070	Annotated	2070
rna1285_gene=RQC1_CDS=1-2172_loc:NC_001136.10|1133260-1135431|-_exons:1133260-1135431_segs:1-2172	Annotated	2172
rna1286_gene=SWR1_CDS=1-4545_loc:NC_001136.10|1135932-1140476|+_exons:1135932-1140476_segs:1-4545	Annotated	4545
rna1287_gene=MSN5_CDS=1-3675_loc:NC_001136.10|1141168-1144842|+_exons:1141168-1144842_segs:1-3675	Annotated	3675
rna1288_gene=MRX8_CDS=1-945_loc:NC_001136.10|1145092-1146036|+_exons:1145092-1146036_segs:1-945	Annotated	945
rna1289_gene=MRPS28_CDS=1-861_loc:NC_001136.10|1146319-1147179|+_exons:1146319-1147179_segs:1-861	Annotated	861
rna129_gene=YBL086C_CDS=1-1401_loc:NC_001134.8|61202-62602|-_exons:61202-62602_segs:1-1401	Annotated	1401
rna1290_gene=YDR338C_CDS=1-2088_loc:NC_001136.10|1147379-1149466|-_exons:1147379-1149466_segs:1-2088	Annotated	2088
rna1291_gene=FCF1_CDS=1-570_loc:NC_001136.10|1149951-1150520|-_exons:1149951-1150520_segs:1-570	Annotated	570
rna1293_gene=RRS1_CDS=1-1824_loc:NC_001136.10|1151803-1153626|-_exons:1151803-1153626_segs:1-1824	Annotated	1824
rna1294_gene=HXT7_CDS=1-1713_loc:NC_001136.10|1154216-1155928|-_exons:1154216-1155928_segs:1-1713	Annotated	1713
rna1295_gene=HXT6_CDS=1-1713_loc:NC_001136.10|1159608-1161320|-_exons:1159608-1161320_segs:1-1713	Annotated	1713
rna1296_gene=HXT3_CDS=1-1704_loc:NC_001136.10|1162957-1164660|-_exons:1162957-1164660_segs:1-1704	Annotated	1704
rna1297_gene=SVF1_CDS=1-1446_loc:NC_001136.10|1167214-1168659|-_exons:1167214-1168659_segs:1-1446	Annotated	1446
rna1298_gene=MRP1_CDS=1-966_loc:NC_001136.10|1169178-1170143|+_exons:1169178-1170143_segs:1-966	Annotated	966
rna1299_gene=PAL1_CDS=1-1500_loc:NC_001136.10|1170326-1171825|-_exons:1170326-1171825_segs:1-1500	Annotated	1500
rna13_gene=CNE1_CDS=1-1509_loc:NC_001133.9|37464-38972|+_exons:37464-38972_segs:1-1509	Annotated	1509
rna130_gene=BOI1_CDS=1-2943_loc:NC_001134.8|63876-66818|+_exons:63876-66818_segs:1-2943	Annotated	2943
rna1300_gene=YPS7_CDS=1-1791_loc:NC_001136.10|1172386-1174176|-_exons:1172386-1174176_segs:1-1791	Annotated	1791
rna1302_gene=ATP22_CDS=1-2055_loc:NC_001136.10|1176120-1178174|-_exons:1176120-1178174_segs:1-2055	Annotated	2055
rna1303_gene=SBE2_CDS=1-2595_loc:NC_001136.10|1178666-1181260|+_exons:1178666-1181260_segs:1-2595	Annotated	2595
rna1304_gene=YPQ2_CDS=1-954_loc:NC_001136.10|1181801-1182754|+_exons:1181801-1182754_segs:1-954	Annotated	954
rna1305_gene=TRR1_CDS=1-960_loc:NC_001136.10|1183299-1184258|+_exons:1183299-1184258_segs:1-960	Annotated	960
rna1306_gene=TRP4_CDS=1-1143_loc:NC_001136.10|1184747-1185889|+_exons:1184747-1185889_segs:1-1143	Annotated	1143
rna1307_gene=SPC110_CDS=1-2835_loc:NC_001136.10|1186107-1188941|+_exons:1186107-1188941_segs:1-2835	Annotated	2835
rna1308_gene=CNL1_CDS=1-369_loc:NC_001136.10|1189199-1189567|-_exons:1189199-1189567_segs:1-369	Annotated	369
rna1309_gene=GGA1_CDS=1-1674_loc:NC_001136.10|1190059-1191732|+_exons:1190059-1191732_segs:1-1674	Annotated	1674
rna131_gene=CDC27_CDS=1-2277_loc:NC_001134.8|67169-69445|-_exons:67169-69445_segs:1-2277	Annotated	2277
rna1310_gene=EAF1_CDS=1-2949_loc:NC_001136.10|1191936-1194884|-_exons:1191936-1194884_segs:1-2949	Annotated	2949
rna1311_gene=BCP1_CDS=1-852_loc:NC_001136.10|1195412-1196263|-_exons:1195412-1196263_segs:1-852	Annotated	852
rna1312_gene=TFC6_CDS=1-2019_loc:NC_001136.10|1196679-1198697|-_exons:1196679-1198697_segs:1-2019	Annotated	2019
rna1313_gene=ESC2_CDS=1-1371_loc:NC_001136.10|1199183-1200553|+_exons:1199183-1200553_segs:1-1371	Annotated	1371
rna1315_gene=SEM1_CDS=1-270_loc:NC_001136.10|1202128-1202397|+_exons:1202128-1202397_segs:1-270	Annotated	270
rna1316_gene=CDC40_CDS=1-1368_loc:NC_001136.10|1202843-1204210|-_exons:1202843-1204210_segs:1-1368	Annotated	1368
rna1317_gene=ESF1_CDS=1-1887_loc:NC_001136.10|1204497-1206383|-_exons:1204497-1206383_segs:1-1887	Annotated	1887
rna1318_gene=YDR365W-B_CDS=1-5269_loc:NC_001136.10|1206997-1212265|+_exons:1206997-1212265_segs:1-5269	Annotated	3468
rna132_gene=ALG3_CDS=1-1377_loc:NC_001134.8|69751-71127|-_exons:69751-71127_segs:1-1377	Annotated	1377
rna1320_gene=YDR366C_CDS=1-399_loc:NC_001136.10|1212438-1212836|-_exons:1212438-1212836_segs:1-399	Annotated	399
rna1321_gene=KEI1_CDS=1-666_loc:NC_001136.10|1212848-1213614|+_exons:1212848-1212877,1212979-1213614_segs:1-30,31-666	Annotated	666
rna1322_gene=YPR1_CDS=1-939_loc:NC_001136.10|1213904-1214842|+_exons:1213904-1214842_segs:1-939	Annotated	939
rna1323_gene=XRS2_CDS=1-2565_loc:NC_001136.10|1215016-1217580|-_exons:1215016-1217580_segs:1-2565	Annotated	2565
rna1324_gene=DXO1_CDS=1-1329_loc:NC_001136.10|1217782-1219110|-_exons:1217782-1219110_segs:1-1329	Annotated	1329
rna1325_gene=CTS2_CDS=1-1536_loc:NC_001136.10|1219413-1220948|+_exons:1219413-1220948_segs:1-1536	Annotated	1536
rna1326_gene=VPS74_CDS=1-1038_loc:NC_001136.10|1221112-1222149|-_exons:1221112-1222149_segs:1-1038	Annotated	1038
rna1327_gene=FRQ1_CDS=1-573_loc:NC_001136.10|1222759-1223331|+_exons:1222759-1223331_segs:1-573	Annotated	573
rna1328_gene=PHO92_CDS=1-921_loc:NC_001136.10|1223474-1224394|-_exons:1223474-1224394_segs:1-921	Annotated	921
rna1329_gene=WIP1_CDS=1-270_loc:NC_001136.10|1224757-1225026|+_exons:1224757-1225026_segs:1-270	Annotated	270
rna133_gene=YBL081W_CDS=1-1107_loc:NC_001134.8|71866-72972|+_exons:71866-72972_segs:1-1107	Annotated	1107
rna1330_gene=BCS1_CDS=1-1371_loc:NC_001136.10|1225166-1226536|-_exons:1225166-1226536_segs:1-1371	Annotated	1371
rna1331_gene=ARH1_CDS=1-1482_loc:NC_001136.10|1226822-1228303|+_exons:1226822-1228303_segs:1-1482	Annotated	1482
rna1332_gene=ATP17_CDS=1-306_loc:NC_001136.10|1228611-1228916|+_exons:1228611-1228916_segs:1-306	Annotated	306
rna1333_gene=LSM6_CDS=1-261_loc:NC_001136.10|1229349-1229609|-_exons:1229349-1229609_segs:1-261	Annotated	261
rna1334_gene=RGA2_CDS=1-3030_loc:NC_001136.10|1230167-1233196|+_exons:1230167-1233196_segs:1-3030	Annotated	3030
rna1335_gene=SDH6_CDS=1-240_loc:NC_001136.10|1233278-1233517|-_exons:1233278-1233517_segs:1-240	Annotated	240
rna1336_gene=ARO10_CDS=1-1908_loc:NC_001136.10|1234218-1236125|+_exons:1234218-1236125_segs:1-1908	Annotated	1908
rna1337_gene=YRA1_CDS=1-681_loc:NC_001136.10|1236558-1238004|+_exons:1236558-1236842,1237609-1238004_segs:1-285,286-681	Annotated	681
rna1338_gene=YDR381C-A_CDS=1-345_loc:NC_001136.10|1238312-1238850|-_exons:1238312-1238630,1238825-1238850_segs:1-26,27-345	Annotated	345
rna1339_gene=RPP2B_CDS=1-333_loc:NC_001136.10|1239492-1239824|+_exons:1239492-1239824_segs:1-333	Annotated	333
rna134_gene=PET112_CDS=1-1626_loc:NC_001134.8|73070-74695|-_exons:73070-74695_segs:1-1626	Annotated	1626
rna1340_gene=NKP1_CDS=1-717_loc:NC_001136.10|1239960-1240676|-_exons:1239960-1240676_segs:1-717	Annotated	717
rna1341_gene=ATO3_CDS=1-828_loc:NC_001136.10|1241204-1242031|-_exons:1241204-1242031_segs:1-828	Annotated	828
rna1342_gene=EFT2_CDS=1-2529_loc:NC_001136.10|1243230-1245758|+_exons:1243230-1245758_segs:1-2529	Annotated	2529
rna1343_gene=MUS81_CDS=1-1899_loc:NC_001136.10|1246084-1247982|+_exons:1246084-1247982_segs:1-1899	Annotated	1899
rna1344_gene=YDR387C_CDS=1-1668_loc:NC_001136.10|1248154-1249821|-_exons:1248154-1249821_segs:1-1668	Annotated	1668
rna1345_gene=RVS167_CDS=1-1449_loc:NC_001136.10|1250186-1251634|+_exons:1250186-1251634_segs:1-1449	Annotated	1449
rna1346_gene=SAC7_CDS=1-1965_loc:NC_001136.10|1252537-1254501|+_exons:1252537-1254501_segs:1-1965	Annotated	1965
rna1347_gene=UBA2_CDS=1-1911_loc:NC_001136.10|1254937-1256847|-_exons:1254937-1256847_segs:1-1911	Annotated	1911
rna1349_gene=YDR391C_CDS=1-699_loc:NC_001136.10|1257358-1258056|-_exons:1257358-1258056_segs:1-699	Annotated	699
rna135_gene=NUP170_CDS=1-4509_loc:NC_001134.8|75259-79767|+_exons:75259-79767_segs:1-4509	Annotated	4509
rna1350_gene=SPT3_CDS=1-1014_loc:NC_001136.10|1258696-1259709|+_exons:1258696-1259709_segs:1-1014	Annotated	1014
rna1351_gene=SHE9_CDS=1-1371_loc:NC_001136.10|1259901-1261271|+_exons:1259901-1261271_segs:1-1371	Annotated	1371
rna1352_gene=RPT3_CDS=1-1287_loc:NC_001136.10|1261681-1262967|+_exons:1261681-1262967_segs:1-1287	Annotated	1287
rna1353_gene=SXM1_CDS=1-2835_loc:NC_001136.10|1263324-1266158|+_exons:1263324-1266158_segs:1-2835	Annotated	2835
rna1354_gene=NCB2_CDS=1-441_loc:NC_001136.10|1266366-1266898|-_exons:1266366-1266769,1266862-1266898_segs:1-37,38-441	Annotated	441
rna1355_gene=UTP5_CDS=1-1932_loc:NC_001136.10|1267471-1269402|+_exons:1267471-1269402_segs:1-1932	Annotated	1932
rna1356_gene=HPT1_CDS=1-666_loc:NC_001136.10|1270068-1270733|+_exons:1270068-1270733_segs:1-666	Annotated	666
rna1357_gene=URH1_CDS=1-1023_loc:NC_001136.10|1271063-1272085|+_exons:1271063-1272085_segs:1-1023	Annotated	1023
rna1358_gene=DIT2_CDS=1-1470_loc:NC_001136.10|1272234-1273703|-_exons:1272234-1273703_segs:1-1470	Annotated	1470
rna1359_gene=DIT1_CDS=1-1611_loc:NC_001136.10|1274602-1276212|+_exons:1274602-1276212_segs:1-1611	Annotated	1611
rna136_gene=ATG8_CDS=1-354_loc:NC_001134.8|80378-80731|-_exons:80378-80731_segs:1-354	Annotated	354
rna1360_gene=RPB7_CDS=1-516_loc:NC_001136.10|1276654-1277169|-_exons:1276654-1277169_segs:1-516	Annotated	516
rna1361_gene=MRP20_CDS=1-792_loc:NC_001136.10|1277646-1278437|+_exons:1277646-1278437_segs:1-792	Annotated	792
rna1362_gene=PDR15_CDS=1-4590_loc:NC_001136.10|1279210-1283799|+_exons:1279210-1283799_segs:1-4590	Annotated	4590
rna1363_gene=TRS120_CDS=1-3870_loc:NC_001136.10|1284069-1287938|-_exons:1284069-1287938_segs:1-3870	Annotated	3870
rna1364_gene=ADE8_CDS=1-645_loc:NC_001136.10|1288215-1288859|-_exons:1288215-1288859_segs:1-645	Annotated	645
rna1365_gene=SIZ1_CDS=1-2715_loc:NC_001136.10|1289406-1292120|+_exons:1289406-1292120_segs:1-2715	Annotated	2715
rna1366_gene=STE14_CDS=1-720_loc:NC_001136.10|1292372-1293091|-_exons:1292372-1293091_segs:1-720	Annotated	720
rna1367_gene=DFM1_CDS=1-1026_loc:NC_001136.10|1293369-1294394|-_exons:1293369-1294394_segs:1-1026	Annotated	1026
rna1368_gene=RRP17_CDS=1-708_loc:NC_001136.10|1294693-1295400|+_exons:1294693-1295400_segs:1-708	Annotated	708
rna1369_gene=ERD1_CDS=1-1089_loc:NC_001136.10|1295598-1296686|-_exons:1295598-1296686_segs:1-1089	Annotated	1089
rna137_gene=ILS1_CDS=1-3219_loc:NC_001134.8|81043-84261|-_exons:81043-84261_segs:1-3219	Annotated	3219
rna1370_gene=YDR415C_CDS=1-1125_loc:NC_001136.10|1297037-1298161|-_exons:1297037-1298161_segs:1-1125	Annotated	1125
rna1371_gene=SYF1_CDS=1-2580_loc:NC_001136.10|1298432-1301011|+_exons:1298432-1301011_segs:1-2580	Annotated	2580
rna1372_gene=RPL12B_CDS=1-498_loc:NC_001136.10|1301616-1302113|+_exons:1301616-1302113_segs:1-498	Annotated	498
rna1373_gene=RAD30_CDS=1-1899_loc:NC_001136.10|1303174-1305072|+_exons:1303174-1305072_segs:1-1899	Annotated	1899
rna1375_gene=HKR1_CDS=1-5409_loc:NC_001136.10|1306267-1311675|+_exons:1306267-1311675_segs:1-5409	Annotated	5409
rna1376_gene=ARO80_CDS=1-2853_loc:NC_001136.10|1312040-1314892|+_exons:1312040-1314892_segs:1-2853	Annotated	2853
rna1377_gene=SIP1_CDS=1-2448_loc:NC_001136.10|1315326-1317773|-_exons:1315326-1317773_segs:1-2448	Annotated	2448
rna1378_gene=CAD1_CDS=1-1230_loc:NC_001136.10|1318046-1319275|-_exons:1318046-1319275_segs:1-1230	Annotated	1230
rna1379_gene=DYN2_CDS=1-279_loc:NC_001136.10|1319387-1319841|-_exons:1319387-1319617,1319698-1319720,1319817-1319841_segs:1-25,26-48,49-279	Annotated	279
rna138_gene=SSA3_CDS=1-1950_loc:NC_001134.8|84499-86448|-_exons:84499-86448_segs:1-1950	Annotated	1950
rna1380_gene=SNX41_CDS=1-1878_loc:NC_001136.10|1320064-1321941|+_exons:1320064-1321941_segs:1-1878	Annotated	1878
rna1381_gene=RPN9_CDS=1-1182_loc:NC_001136.10|1322205-1323386|+_exons:1322205-1323386_segs:1-1182	Annotated	1182
rna1382_gene=BNA7_CDS=1-786_loc:NC_001136.10|1323454-1324239|-_exons:1323454-1324239_segs:1-786	Annotated	786
rna1383_gene=TIF35_CDS=1-825_loc:NC_001136.10|1324477-1325301|-_exons:1324477-1325301_segs:1-825	Annotated	825
rna1384_gene=CYM1_CDS=1-2970_loc:NC_001136.10|1325501-1328470|-_exons:1325501-1328470_segs:1-2970	Annotated	2970
rna1385_gene=NPL3_CDS=1-1245_loc:NC_001136.10|1328783-1330027|+_exons:1328783-1330027_segs:1-1245	Annotated	1245
rna1386_gene=GPI17_CDS=1-1605_loc:NC_001136.10|1331237-1332841|+_exons:1331237-1332841_segs:1-1605	Annotated	1605
rna1387_gene=PPM1_CDS=1-987_loc:NC_001136.10|1332983-1333969|-_exons:1332983-1333969_segs:1-987	Annotated	987
rna1388_gene=PPZ2_CDS=1-2133_loc:NC_001136.10|1334821-1336953|+_exons:1334821-1336953_segs:1-2133	Annotated	2133
rna1389_gene=GPI19_CDS=1-423_loc:NC_001136.10|1337352-1337774|+_exons:1337352-1337774_segs:1-423	Annotated	423
rna139_gene=AAR2_CDS=1-1068_loc:NC_001134.8|86722-87789|-_exons:86722-87789_segs:1-1068	Annotated	1068
rna1390_gene=THI74_CDS=1-1113_loc:NC_001136.10|1338274-1339386|+_exons:1338274-1339386_segs:1-1113	Annotated	1113
rna1391_gene=LRS4_CDS=1-1044_loc:NC_001136.10|1339676-1340719|+_exons:1339676-1340719_segs:1-1044	Annotated	1044
rna1392_gene=DOT1_CDS=1-1749_loc:NC_001136.10|1342493-1344241|+_exons:1342493-1344241_segs:1-1749	Annotated	1749
rna1393_gene=APT2_CDS=1-546_loc:NC_001136.10|1344517-1345062|-_exons:1344517-1345062_segs:1-546	Annotated	546
rna1394_gene=SSN2_CDS=1-4263_loc:NC_001136.10|1345676-1349938|-_exons:1345676-1349938_segs:1-4263	Annotated	4263
rna1395_gene=YDR444W_CDS=1-2064_loc:NC_001136.10|1350290-1352353|+_exons:1350290-1352353_segs:1-2064	Annotated	2064
rna1397_gene=ECM11_CDS=1-909_loc:NC_001136.10|1353725-1354633|+_exons:1353725-1354633_segs:1-909	Annotated	909
rna1398_gene=RPS17B_CDS=1-411_loc:NC_001136.10|1354829-1355553|-_exons:1354829-1355236,1355551-1355553_segs:1-3,4-411	Annotated	411
rna1399_gene=ADA2_CDS=1-1305_loc:NC_001136.10|1356065-1357369|+_exons:1356065-1357369_segs:1-1305	Annotated	1305
rna14_gene=GPB2_CDS=1-2643_loc:NC_001133.9|39259-41901|+_exons:39259-41901_segs:1-2643	Annotated	2643
rna1400_gene=UTP6_CDS=1-1323_loc:NC_001136.10|1357580-1358902|-_exons:1357580-1358902_segs:1-1323	Annotated	1323
rna1401_gene=RPS18A_CDS=1-441_loc:NC_001136.10|1359923-1360798|+_exons:1359923-1359969,1360405-1360798_segs:1-47,48-441	Annotated	441
rna1402_gene=YHP1_CDS=1-1062_loc:NC_001136.10|1361120-1362181|-_exons:1361120-1362181_segs:1-1062	Annotated	1062
rna1403_gene=PPN1_CDS=1-2025_loc:NC_001136.10|1362878-1364902|+_exons:1362878-1364902_segs:1-2025	Annotated	2025
rna1404_gene=TSA2_CDS=1-591_loc:NC_001136.10|1365072-1365662|-_exons:1365072-1365662_segs:1-591	Annotated	591
rna1405_gene=GUK1_CDS=1-564_loc:NC_001136.10|1366264-1366827|-_exons:1366264-1366827_segs:1-564	Annotated	564
rna1406_gene=NHX1_CDS=1-1902_loc:NC_001136.10|1367485-1369386|+_exons:1367485-1369386_segs:1-1902	Annotated	1902
rna1407_gene=TOM1_CDS=1-9807_loc:NC_001136.10|1369790-1379596|+_exons:1369790-1379596_segs:1-9807	Annotated	9807
rna1408_gene=HEH2_CDS=1-1992_loc:NC_001136.10|1380055-1382046|-_exons:1380055-1382046_segs:1-1992	Annotated	1992
rna1409_gene=PFA5_CDS=1-1125_loc:NC_001136.10|1382319-1383443|-_exons:1382319-1383443_segs:1-1125	Annotated	1125
rna141_gene=RPS8A_CDS=1-603_loc:NC_001134.8|88523-89125|-_exons:88523-89125_segs:1-603	Annotated	603
rna1410_gene=TFB3_CDS=1-966_loc:NC_001136.10|1383811-1384776|+_exons:1383811-1384776_segs:1-966	Annotated	966
rna1411_gene=MFA1_CDS=1-111_loc:NC_001136.10|1385176-1385286|+_exons:1385176-1385286_segs:1-111	Annotated	111
rna1412_gene=YDR461C-A_CDS=1-243_loc:NC_001136.10|1385524-1385766|-_exons:1385524-1385766_segs:1-243	Annotated	243
rna1413_gene=MRPL28_CDS=1-444_loc:NC_001136.10|1386073-1386516|+_exons:1386073-1386516_segs:1-444	Annotated	444
rna1414_gene=STP1_CDS=1-1560_loc:NC_001136.10|1386816-1388375|+_exons:1386816-1388375_segs:1-1560	Annotated	1560
rna1415_gene=SPP41_CDS=1-4308_loc:NC_001136.10|1388872-1393179|+_exons:1388872-1393179_segs:1-4308	Annotated	4308
rna1416_gene=RMT2_CDS=1-1239_loc:NC_001136.10|1393336-1394574|-_exons:1393336-1394574_segs:1-1239	Annotated	1239
rna1417_gene=PKH3_CDS=1-2697_loc:NC_001136.10|1395121-1397817|+_exons:1395121-1397817_segs:1-2697	Annotated	2697
rna1418_gene=TLG1_CDS=1-675_loc:NC_001136.10|1398026-1398700|-_exons:1398026-1398700_segs:1-675	Annotated	675
rna1419_gene=SDC1_CDS=1-528_loc:NC_001136.10|1399015-1399542|+_exons:1399015-1399542_segs:1-528	Annotated	528
rna142_gene=YBL071C-B_CDS=1-99_loc:NC_001134.8|89458-89556|-_exons:89458-89556_segs:1-99	Annotated	99
rna1420_gene=UGO1_CDS=1-1509_loc:NC_001136.10|1399706-1401214|-_exons:1399706-1401214_segs:1-1509	Annotated	1509
rna1421_gene=RPL27B_CDS=1-411_loc:NC_001136.10|1401770-1402564|+_exons:1401770-1401800,1402185-1402564_segs:1-31,32-411	Annotated	411
rna1423_gene=TRS31_CDS=1-852_loc:NC_001136.10|1403322-1404173|+_exons:1403322-1404173_segs:1-852	Annotated	852
rna1424_gene=PRP3_CDS=1-1410_loc:NC_001136.10|1404445-1405854|-_exons:1404445-1405854_segs:1-1410	Annotated	1410
rna1425_gene=JIP4_CDS=1-2631_loc:NC_001136.10|1407464-1410094|-_exons:1407464-1410094_segs:1-2631	Annotated	2631
rna1426_gene=YDR476C_CDS=1-675_loc:NC_001136.10|1410453-1411127|-_exons:1410453-1411127_segs:1-675	Annotated	675
rna1427_gene=SNF1_CDS=1-1902_loc:NC_001136.10|1412373-1414274|+_exons:1412373-1414274_segs:1-1902	Annotated	1902
rna1428_gene=SNM1_CDS=1-597_loc:NC_001136.10|1414575-1415171|+_exons:1414575-1415171_segs:1-597	Annotated	597
rna1429_gene=PEX29_CDS=1-1665_loc:NC_001136.10|1415210-1416874|-_exons:1415210-1416874_segs:1-1665	Annotated	1665
rna143_gene=KTI11_CDS=1-249_loc:NC_001134.8|89978-90226|+_exons:89978-90226_segs:1-249	Annotated	249
rna1430_gene=DIG2_CDS=1-972_loc:NC_001136.10|1417399-1418370|+_exons:1417399-1418370_segs:1-972	Annotated	972
rna1431_gene=PHO8_CDS=1-1701_loc:NC_001136.10|1418550-1420250|-_exons:1418550-1420250_segs:1-1701	Annotated	1701
rna1432_gene=CWC21_CDS=1-408_loc:NC_001136.10|1420431-1420838|-_exons:1420431-1420838_segs:1-408	Annotated	408
rna1433_gene=KRE2_CDS=1-1329_loc:NC_001136.10|1421157-1422485|+_exons:1421157-1422485_segs:1-1329	Annotated	1329
rna1434_gene=VPS52_CDS=1-1926_loc:NC_001136.10|1422763-1424688|+_exons:1422763-1424688_segs:1-1926	Annotated	1926
rna1435_gene=VPS72_CDS=1-2388_loc:NC_001136.10|1424820-1427207|-_exons:1424820-1427207_segs:1-2388	Annotated	2388
rna1436_gene=VPS60_CDS=1-690_loc:NC_001136.10|1427431-1428120|-_exons:1427431-1428120_segs:1-690	Annotated	690
rna1437_gene=RIB3_CDS=1-627_loc:NC_001136.10|1428354-1428980|-_exons:1428354-1428980_segs:1-627	Annotated	627
rna1438_gene=PAC11_CDS=1-1602_loc:NC_001136.10|1429188-1430789|-_exons:1429188-1430789_segs:1-1602	Annotated	1602
rna1439_gene=SLD5_CDS=1-885_loc:NC_001136.10|1431012-1431896|+_exons:1431012-1431896_segs:1-885	Annotated	885
rna144_gene=AST1_CDS=1-1290_loc:NC_001134.8|90741-92030|+_exons:90741-92030_segs:1-1290	Annotated	1290
rna1440_gene=PKH1_CDS=1-2301_loc:NC_001136.10|1431968-1434268|-_exons:1431968-1434268_segs:1-2301	Annotated	2301
rna1441_gene=IZH1_CDS=1-951_loc:NC_001136.10|1434924-1435874|+_exons:1434924-1435874_segs:1-951	Annotated	951
rna1442_gene=MZM1_CDS=1-372_loc:NC_001136.10|1436217-1436588|+_exons:1436217-1436588_segs:1-372	Annotated	372
rna1443_gene=RSM28_CDS=1-1086_loc:NC_001136.10|1436930-1438015|+_exons:1436930-1438015_segs:1-1086	Annotated	1086
rna1444_gene=VPS3_CDS=1-3036_loc:NC_001136.10|1438115-1441150|-_exons:1438115-1441150_segs:1-3036	Annotated	3036
rna1445_gene=PUF6_CDS=1-1971_loc:NC_001136.10|1441433-1443403|-_exons:1441433-1443403_segs:1-1971	Annotated	1971
rna1446_gene=ITR1_CDS=1-1755_loc:NC_001136.10|1443713-1445467|-_exons:1443713-1445467_segs:1-1755	Annotated	1755
rna1447_gene=SEC20_CDS=1-1152_loc:NC_001136.10|1445843-1446994|-_exons:1445843-1446994_segs:1-1152	Annotated	1152
rna1448_gene=LCD1_CDS=1-2244_loc:NC_001136.10|1447830-1450073|+_exons:1447830-1450073_segs:1-2244	Annotated	2244
rna1449_gene=RPL37B_CDS=1-267_loc:NC_001136.10|1450198-1450853|-_exons:1450198-1450457,1450847-1450853_segs:1-7,8-267	Annotated	267
rna145_gene=PRS4_CDS=1-981_loc:NC_001134.8|92414-93394|+_exons:92414-93394_segs:1-981	Annotated	981
rna1450_gene=PLM2_CDS=1-1566_loc:NC_001136.10|1451353-1452918|+_exons:1451353-1452918_segs:1-1566	Annotated	1566
rna1451_gene=SAM2_CDS=1-1155_loc:NC_001136.10|1453310-1454464|-_exons:1453310-1454464_segs:1-1155	Annotated	1155
rna1452_gene=LPP1_CDS=1-825_loc:NC_001136.10|1455042-1455866|-_exons:1455042-1455866_segs:1-825	Annotated	825
rna1453_gene=SPG3_CDS=1-384_loc:NC_001136.10|1456311-1456694|-_exons:1456311-1456694_segs:1-384	Annotated	384
rna1454_gene=PSP1_CDS=1-2526_loc:NC_001136.10|1456695-1459220|-_exons:1456695-1459220_segs:1-2526	Annotated	2526
rna1455_gene=GMC1_CDS=1-1827_loc:NC_001136.10|1459728-1461554|-_exons:1459728-1461554_segs:1-1827	Annotated	1827
rna1457_gene=GIN4_CDS=1-3429_loc:NC_001136.10|1462358-1465786|-_exons:1462358-1465786_segs:1-3429	Annotated	3429
rna1458_gene=GNP1_CDS=1-1992_loc:NC_001136.10|1466453-1468444|-_exons:1466453-1468444_segs:1-1992	Annotated	1992
rna1459_gene=SMT3_CDS=1-306_loc:NC_001136.10|1469400-1469705|+_exons:1469400-1469705_segs:1-306	Annotated	306
rna146_gene=UBP13_CDS=1-2244_loc:NC_001134.8|93639-95882|-_exons:93639-95882_segs:1-2244	Annotated	2244
rna1460_gene=SDH7_CDS=1-402_loc:NC_001136.10|1470017-1470418|+_exons:1470017-1470418_segs:1-402	Annotated	402
rna1461_gene=EMI1_CDS=1-564_loc:NC_001136.10|1470500-1471063|-_exons:1470500-1471063_segs:1-564	Annotated	564
rna1462_gene=GRX2_CDS=1-432_loc:NC_001136.10|1471017-1471448|+_exons:1471017-1471448_segs:1-432	Annotated	432
rna1463_gene=YDR514C_CDS=1-1452_loc:NC_001136.10|1471548-1472999|-_exons:1471548-1472999_segs:1-1452	Annotated	1452
rna1464_gene=SLF1_CDS=1-1344_loc:NC_001136.10|1473429-1474772|+_exons:1473429-1474772_segs:1-1344	Annotated	1344
rna1465_gene=EMI2_CDS=1-1503_loc:NC_001136.10|1474974-1476476|-_exons:1474974-1476476_segs:1-1503	Annotated	1503
rna1466_gene=GRH1_CDS=1-1119_loc:NC_001136.10|1477239-1478357|+_exons:1477239-1478357_segs:1-1119	Annotated	1119
rna1467_gene=EUG1_CDS=1-1554_loc:NC_001136.10|1478608-1480161|+_exons:1478608-1480161_segs:1-1554	Annotated	1554
rna1468_gene=FPR2_CDS=1-408_loc:NC_001136.10|1480425-1480832|+_exons:1480425-1480832_segs:1-408	Annotated	408
rna1469_gene=URC2_CDS=1-2319_loc:NC_001136.10|1481085-1483403|-_exons:1481085-1483403_segs:1-2319	Annotated	2319
rna147_gene=SEF1_CDS=1-3447_loc:NC_001134.8|96669-100115|-_exons:96669-100115_segs:1-3447	Annotated	3447
rna1470_gene=SPS2_CDS=1-1509_loc:NC_001136.10|1483795-1485303|-_exons:1483795-1485303_segs:1-1509	Annotated	1509
rna1471_gene=SPS1_CDS=1-1473_loc:NC_001136.10|1485566-1487038|-_exons:1485566-1487038_segs:1-1473	Annotated	1473
rna1472_gene=AGE1_CDS=1-1449_loc:NC_001136.10|1487542-1488990|-_exons:1487542-1488990_segs:1-1449	Annotated	1449
rna1473_gene=YDR524W-A_CDS=1-90_loc:NC_001136.10|1489403-1489492|+_exons:1489403-1489492_segs:1-90	Annotated	90
rna1474_gene=YDR524C-B_CDS=1-201_loc:NC_001136.10|1489598-1489798|-_exons:1489598-1489798_segs:1-201	Annotated	201
rna1475_gene=SNA2_CDS=1-240_loc:NC_001136.10|1490596-1490835|+_exons:1490596-1490835_segs:1-240	Annotated	240
rna1476_gene=RBA50_CDS=1-1320_loc:NC_001136.10|1491094-1492413|+_exons:1491094-1492413_segs:1-1320	Annotated	1320
rna1478_gene=HLR1_CDS=1-1272_loc:NC_001136.10|1494586-1495857|+_exons:1494586-1495857_segs:1-1272	Annotated	1272
rna1479_gene=QCR7_CDS=1-384_loc:NC_001136.10|1496165-1496548|-_exons:1496165-1496548_segs:1-384	Annotated	384
rna148_gene=PRX1_CDS=1-786_loc:NC_001134.8|100371-101156|-_exons:100371-101156_segs:1-786	Annotated	786
rna1480_gene=APA2_CDS=1-978_loc:NC_001136.10|1496791-1497768|-_exons:1496791-1497768_segs:1-978	Annotated	978
rna1481_gene=CAB1_CDS=1-1104_loc:NC_001136.10|1498232-1499335|+_exons:1498232-1499335_segs:1-1104	Annotated	1104
rna1482_gene=KRE28_CDS=1-1158_loc:NC_001136.10|1499396-1500553|-_exons:1499396-1500553_segs:1-1158	Annotated	1158
rna1483_gene=HSP31_CDS=1-714_loc:NC_001136.10|1501447-1502160|-_exons:1501447-1502160_segs:1-714	Annotated	714
rna1484_gene=FIT1_CDS=1-1587_loc:NC_001136.10|1503314-1504900|-_exons:1503314-1504900_segs:1-1587	Annotated	1587
rna1485_gene=STL1_CDS=1-1710_loc:NC_001136.10|1508005-1509714|+_exons:1508005-1509714_segs:1-1710	Annotated	1710
rna1486_gene=PAD1_CDS=1-729_loc:NC_001136.10|1510902-1511630|+_exons:1510902-1511630_segs:1-729	Annotated	729
rna1487_gene=FDC1_CDS=1-1512_loc:NC_001136.10|1512094-1513605|+_exons:1512094-1513605_segs:1-1512	Annotated	1512
rna1488_gene=IRC4_CDS=1-540_loc:NC_001136.10|1517136-1517675|-_exons:1517136-1517675_segs:1-540	Annotated	540
rna1489_gene=YDR541C_CDS=1-1035_loc:NC_001136.10|1519664-1520698|-_exons:1519664-1520698_segs:1-1035	Annotated	1035
rna149_gene=KIP1_CDS=1-3336_loc:NC_001134.8|101886-105221|+_exons:101886-105221_segs:1-3336	Annotated	3336
rna1490_gene=PAU10_CDS=1-363_loc:NC_001136.10|1523249-1523611|+_exons:1523249-1523611_segs:1-363	Annotated	363
rna1491_gene=YRF1-1_CDS=1-5391_loc:NC_001136.10|1526321-1531711|+_exons:1526321-1531711_segs:1-5391	Annotated	5391
rna1492_gene=YEL077C_CDS=1-3834_loc:NC_001137.3|264-4097|-_exons:264-4097_segs:1-3834	Annotated	3834
rna1493_gene=YEL076C-A_CDS=1-651_loc:NC_001137.3|4185-5114|-_exons:4185-4322,4602-5114_segs:1-513,514-651	Annotated	651
rna1494_gene=YEL076C_CDS=1-651_loc:NC_001137.3|4464-5114|-_exons:4464-5114_segs:1-651	Annotated	651
rna1495_gene=YEL075C_CDS=1-369_loc:NC_001137.3|5345-5713|-_exons:5345-5713_segs:1-369	Annotated	369
rna1496_gene=YEL073C_CDS=1-324_loc:NC_001137.3|7230-7553|-_exons:7230-7553_segs:1-324	Annotated	324
rna1497_gene=RMD6_CDS=1-696_loc:NC_001137.3|13720-14415|+_exons:13720-14415_segs:1-696	Annotated	696
rna1498_gene=DLD3_CDS=1-1491_loc:NC_001137.3|16355-17845|+_exons:16355-17845_segs:1-1491	Annotated	1491
rna1499_gene=DSF1_CDS=1-1509_loc:NC_001137.3|19589-21097|+_exons:19589-21097_segs:1-1509	Annotated	1509
rna15_gene=PEX22_CDS=1-543_loc:NC_001133.9|42177-42719|+_exons:42177-42719_segs:1-543	Annotated	543
rna150_gene=SKT5_CDS=1-2091_loc:NC_001134.8|105316-107406|-_exons:105316-107406_segs:1-2091	Annotated	2091
rna1500_gene=HXT13_CDS=1-1695_loc:NC_001137.3|21537-23231|-_exons:21537-23231_segs:1-1695	Annotated	1695
rna1501_gene=YEL068C_CDS=1-333_loc:NC_001137.3|25646-25978|-_exons:25646-25978_segs:1-333	Annotated	333
rna1502_gene=YEL067C_CDS=1-588_loc:NC_001137.3|26189-26776|-_exons:26189-26776_segs:1-588	Annotated	588
rna1503_gene=HPA3_CDS=1-540_loc:NC_001137.3|26667-27206|+_exons:26667-27206_segs:1-540	Annotated	540
rna1504_gene=SIT1_CDS=1-1887_loc:NC_001137.3|27657-29543|+_exons:27657-29543_segs:1-1887	Annotated	1887
rna1505_gene=AVT2_CDS=1-1443_loc:NC_001137.3|29797-31239|-_exons:29797-31239_segs:1-1443	Annotated	1443
rna1506_gene=CAN1_CDS=1-1773_loc:NC_001137.3|31694-33466|-_exons:31694-33466_segs:1-1773	Annotated	1773
rna1507_gene=NPR2_CDS=1-1848_loc:NC_001137.3|34407-36254|+_exons:34407-36254_segs:1-1848	Annotated	1848
rna1508_gene=CIN8_CDS=1-3003_loc:NC_001137.3|36535-39537|-_exons:36535-39537_segs:1-3003	Annotated	3003
rna1509_gene=PRB1_CDS=1-1908_loc:NC_001137.3|40046-41953|-_exons:40046-41953_segs:1-1908	Annotated	1908
rna151_gene=YEL1_CDS=1-2064_loc:NC_001134.8|107932-109995|+_exons:107932-109995_segs:1-2064	Annotated	2064
rna1510_gene=SOM1_CDS=1-225_loc:NC_001137.3|42400-42624|-_exons:42400-42624_segs:1-225	Annotated	225
rna1511_gene=PCM1_CDS=1-1674_loc:NC_001137.3|43252-44925|+_exons:43252-44925_segs:1-1674	Annotated	1674
rna1512_gene=SDD1_CDS=1-702_loc:NC_001137.3|45020-45721|-_exons:45020-45721_segs:1-702	Annotated	702
rna1513_gene=HAT2_CDS=1-1206_loc:NC_001137.3|47168-48373|+_exons:47168-48373_segs:1-1206	Annotated	1206
rna1514_gene=POL5_CDS=1-3069_loc:NC_001137.3|48471-51539|-_exons:48471-51539_segs:1-3069	Annotated	3069
rna1516_gene=RPL12A_CDS=1-498_loc:NC_001137.3|52721-53218|-_exons:52721-53218_segs:1-498	Annotated	498
rna1517_gene=MAK10_CDS=1-2202_loc:NC_001137.3|53901-56102|-_exons:53901-56102_segs:1-2202	Annotated	2202
rna1518_gene=AFG1_CDS=1-1530_loc:NC_001137.3|56571-58100|+_exons:56571-58100_segs:1-1530	Annotated	1530
rna1519_gene=VMA8_CDS=1-771_loc:NC_001137.3|58378-59148|+_exons:58378-59148_segs:1-771	Annotated	771
rna152_gene=CMC2_CDS=1-330_loc:NC_001134.8|110125-110539|-_exons:110125-110420,110506-110539_segs:1-34,35-330	Annotated	330
rna1520_gene=RML2_CDS=1-1182_loc:NC_001137.3|59670-60851|-_exons:59670-60851_segs:1-1182	Annotated	1182
rna1524_gene=PAU2_CDS=1-363_loc:NC_001137.3|63728-64090|+_exons:63728-64090_segs:1-363	Annotated	363
rna1525_gene=TCA17_CDS=1-459_loc:NC_001137.3|64709-65167|-_exons:64709-65167_segs:1-459	Annotated	459
rna1526_gene=FRD1_CDS=1-1413_loc:NC_001137.3|65385-66797|-_exons:65385-66797_segs:1-1413	Annotated	1413
rna1527_gene=GLY1_CDS=1-1164_loc:NC_001137.3|67629-68792|-_exons:67629-68792_segs:1-1164	Annotated	1164
rna1528_gene=IES6_CDS=1-501_loc:NC_001137.3|69757-70257|+_exons:69757-70257_segs:1-501	Annotated	501
rna1529_gene=YEL043W_CDS=1-2871_loc:NC_001137.3|70478-73348|+_exons:70478-73348_segs:1-2871	Annotated	2871
rna153_gene=YBL059W_CDS=1-582_loc:NC_001134.8|110594-111244|+_exons:110594-110879,110949-111244_segs:1-286,287-582	Annotated	582
rna1530_gene=GDA1_CDS=1-1557_loc:NC_001137.3|73771-75327|+_exons:73771-75327_segs:1-1557	Annotated	1557
rna1531_gene=YEF1_CDS=1-1488_loc:NC_001137.3|75944-77431|+_exons:75944-77431_segs:1-1488	Annotated	1488
rna1532_gene=UTR2_CDS=1-1404_loc:NC_001137.3|78053-79456|+_exons:78053-79456_segs:1-1404	Annotated	1404
rna1533_gene=CYC7_CDS=1-342_loc:NC_001137.3|79636-79977|-_exons:79636-79977_segs:1-342	Annotated	342
rna1534_gene=UTR4_CDS=1-684_loc:NC_001137.3|80462-81145|+_exons:80462-81145_segs:1-684	Annotated	684
rna1535_gene=RAD23_CDS=1-1197_loc:NC_001137.3|81407-82603|-_exons:81407-82603_segs:1-1197	Annotated	1197
rna1536_gene=ANP1_CDS=1-1503_loc:NC_001137.3|83050-84552|-_exons:83050-84552_segs:1-1503	Annotated	1503
rna1537_gene=UTR5_CDS=1-501_loc:NC_001137.3|85045-85545|-_exons:85045-85545_segs:1-501	Annotated	501
rna1538_gene=HYP2_CDS=1-474_loc:NC_001137.3|85676-86149|+_exons:85676-86149_segs:1-474	Annotated	474
rna1539_gene=MTC7_CDS=1-420_loc:NC_001137.3|86179-86598|+_exons:86179-86598_segs:1-420	Annotated	420
rna154_gene=SHP1_CDS=1-1272_loc:NC_001134.8|111437-112708|+_exons:111437-112708_segs:1-1272	Annotated	1272
rna1541_gene=MCM3_CDS=1-2916_loc:NC_001137.3|86937-89852|+_exons:86937-89852_segs:1-2916	Annotated	2916
rna1542_gene=SPF1_CDS=1-3648_loc:NC_001137.3|90258-93905|+_exons:90258-93905_segs:1-3648	Annotated	3648
rna1543_gene=ECM10_CDS=1-1935_loc:NC_001137.3|94644-96578|+_exons:94644-96578_segs:1-1935	Annotated	1935
rna1544_gene=BUD16_CDS=1-939_loc:NC_001137.3|96858-97796|-_exons:96858-97796_segs:1-939	Annotated	939
rna1546_gene=VMA3_CDS=1-483_loc:NC_001137.3|100769-101251|+_exons:100769-101251_segs:1-483	Annotated	483
rna1547_gene=SNU13_CDS=1-381_loc:NC_001137.3|101943-102323|+_exons:101943-102323_segs:1-381	Annotated	381
rna1548_gene=YEL025C_CDS=1-3567_loc:NC_001137.3|102581-106147|-_exons:102581-106147_segs:1-3567	Annotated	3567
rna1549_gene=RIP1_CDS=1-648_loc:NC_001137.3|107260-107907|+_exons:107260-107907_segs:1-648	Annotated	648
rna155_gene=PTH2_CDS=1-627_loc:NC_001134.8|112801-113427|-_exons:112801-113427_segs:1-627	Annotated	627
rna1550_gene=YEL023C_CDS=1-2049_loc:NC_001137.3|108504-110552|-_exons:108504-110552_segs:1-2049	Annotated	2049
rna1551_gene=GEA2_CDS=1-4380_loc:NC_001137.3|111421-115800|+_exons:111421-115800_segs:1-4380	Annotated	4380
rna1552_gene=URA3_CDS=1-804_loc:NC_001137.3|116167-116970|+_exons:116167-116970_segs:1-804	Annotated	804
rna1553_gene=TIM9_CDS=1-264_loc:NC_001137.3|117211-117474|+_exons:117211-117474_segs:1-264	Annotated	264
rna1555_gene=YEL020C_CDS=1-1683_loc:NC_001137.3|118617-120299|-_exons:118617-120299_segs:1-1683	Annotated	1683
rna1556_gene=MMS21_CDS=1-804_loc:NC_001137.3|120498-121301|-_exons:120498-121301_segs:1-804	Annotated	804
rna1557_gene=EAF5_CDS=1-840_loc:NC_001137.3|121471-122310|+_exons:121471-122310_segs:1-840	Annotated	840
rna1558_gene=PMP2_CDS=1-132_loc:NC_001137.3|122798-122929|-_exons:122798-122929_segs:1-132	Annotated	132
rna1559_gene=GTT3_CDS=1-1014_loc:NC_001137.3|123657-124670|+_exons:123657-124670_segs:1-1014	Annotated	1014
rna156_gene=PTC3_CDS=1-1407_loc:NC_001134.8|113762-115168|+_exons:113762-115168_segs:1-1407	Annotated	1407
rna1560_gene=NPP2_CDS=1-1482_loc:NC_001137.3|124737-126218|-_exons:124737-126218_segs:1-1482	Annotated	1482
rna1561_gene=EDC3_CDS=1-1656_loc:NC_001137.3|126629-128284|+_exons:126629-128284_segs:1-1656	Annotated	1656
rna1562_gene=VAC8_CDS=1-1737_loc:NC_001137.3|128825-130561|+_exons:128825-130561_segs:1-1737	Annotated	1737
rna1564_gene=UBC8_CDS=1-657_loc:NC_001137.3|131772-132551|+_exons:131772-131776,131900-132551_segs:1-5,6-657	Annotated	657
rna1565_gene=GLC3_CDS=1-2115_loc:NC_001137.3|133120-135234|+_exons:133120-135234_segs:1-2115	Annotated	2115
rna1568_gene=GCN4_CDS=1-846_loc:NC_001137.3|138918-139763|-_exons:138918-139763_segs:1-846	Annotated	846
rna1569_gene=MIT1_CDS=1-2001_loc:NC_001137.3|141892-143892|+_exons:141892-143892_segs:1-2001	Annotated	2001
rna157_gene=YBL055C_CDS=1-1257_loc:NC_001134.8|115573-116829|-_exons:115573-116829_segs:1-1257	Annotated	1257
rna1570_gene=YEA6_CDS=1-1008_loc:NC_001137.3|144327-145334|+_exons:144327-145334_segs:1-1008	Annotated	1008
rna1571_gene=VAB2_CDS=1-849_loc:NC_001137.3|145907-146755|-_exons:145907-146755_segs:1-849	Annotated	849
rna1572_gene=YEA4_CDS=1-1029_loc:NC_001137.3|146951-147979|+_exons:146951-147979_segs:1-1029	Annotated	1029
rna1573_gene=GIM4_CDS=1-336_loc:NC_001137.3|148176-148599|+_exons:148176-148194,148283-148599_segs:1-19,20-336	Annotated	336
rna1574_gene=WBP1_CDS=1-1293_loc:NC_001137.3|148722-150014|-_exons:148722-150014_segs:1-1293	Annotated	1293
rna1575_gene=IRC22_CDS=1-678_loc:NC_001137.3|150301-150978|-_exons:150301-150978_segs:1-678	Annotated	678
rna1576_gene=MNN1_CDS=1-2289_loc:NC_001137.3|153520-155808|+_exons:153520-155808_segs:1-2289	Annotated	2289
rna1577_gene=NOP16_CDS=1-696_loc:NC_001137.3|156803-157498|+_exons:156803-157498_segs:1-696	Annotated	696
rna1578_gene=PMI40_CDS=1-1290_loc:NC_001137.3|157736-159118|-_exons:157736-158994,159088-159118_segs:1-31,32-1290	Annotated	1290
rna1579_gene=FMP52_CDS=1-696_loc:NC_001137.3|159580-160275|+_exons:159580-160275_segs:1-696	Annotated	696
rna158_gene=TOD6_CDS=1-1578_loc:NC_001134.8|117589-119166|+_exons:117589-119166_segs:1-1578	Annotated	1578
rna1580_gene=YND1_CDS=1-1893_loc:NC_001137.3|160550-162442|+_exons:160550-162442_segs:1-1893	Annotated	1893
rna1581_gene=NUG1_CDS=1-1563_loc:NC_001137.3|162723-164285|+_exons:162723-164285_segs:1-1563	Annotated	1563
rna1582_gene=PAC2_CDS=1-1557_loc:NC_001137.3|164527-166083|+_exons:164527-166083_segs:1-1557	Annotated	1557
rna1583_gene=TMA20_CDS=1-546_loc:NC_001137.3|166237-166885|-_exons:166237-166771,166875-166885_segs:1-11,12-546	Annotated	546
rna1585_gene=SEC3_CDS=1-4011_loc:NC_001137.3|167808-171818|-_exons:167808-171818_segs:1-4011	Annotated	4011
rna1586_gene=NTF2_CDS=1-378_loc:NC_001137.3|172115-172492|+_exons:172115-172492_segs:1-378	Annotated	378
rna1587_gene=YER010C_CDS=1-705_loc:NC_001137.3|172634-173338|-_exons:172634-173338_segs:1-705	Annotated	705
rna1588_gene=TIR1_CDS=1-765_loc:NC_001137.3|175248-176012|+_exons:175248-176012_segs:1-765	Annotated	765
rna159_gene=SAS3_CDS=1-2496_loc:NC_001134.8|119379-121874|-_exons:119379-121874_segs:1-2496	Annotated	2496
rna1590_gene=PRE1_CDS=1-597_loc:NC_001137.3|177835-178431|+_exons:177835-178431_segs:1-597	Annotated	597
rna1591_gene=PRP22_CDS=1-3438_loc:NC_001137.3|178841-182278|+_exons:178841-182278_segs:1-3438	Annotated	3438
rna1592_gene=HEM14_CDS=1-1620_loc:NC_001137.3|182600-184219|+_exons:182600-184219_segs:1-1620	Annotated	1620
rna1593_gene=BUD25_CDS=1-462_loc:NC_001137.3|183731-184700|-_exons:183731-184169,184678-184700_segs:1-23,24-462	Annotated	462
rna1594_gene=FAA2_CDS=1-2235_loc:NC_001137.3|184541-186775|+_exons:184541-186775_segs:1-2235	Annotated	2235
rna1595_gene=BIM1_CDS=1-1035_loc:NC_001137.3|188277-189311|+_exons:188277-189311_segs:1-1035	Annotated	1035
rna1596_gene=AFG3_CDS=1-2286_loc:NC_001137.3|189503-191788|-_exons:189503-191788_segs:1-2286	Annotated	2286
rna1597_gene=SPC25_CDS=1-666_loc:NC_001137.3|191959-192624|-_exons:191959-192624_segs:1-666	Annotated	666
rna1598_gene=ISC1_CDS=1-1434_loc:NC_001137.3|192797-194230|+_exons:192797-194230_segs:1-1434	Annotated	1434
rna1599_gene=SBH2_CDS=1-267_loc:NC_001137.3|194273-194539|-_exons:194273-194539_segs:1-267	Annotated	267
rna16_gene=ACS1_CDS=1-2142_loc:NC_001133.9|42881-45022|-_exons:42881-45022_segs:1-2142	Annotated	2142
rna160_gene=PIN4_CDS=1-2007_loc:NC_001134.8|122753-124759|-_exons:122753-124759_segs:1-2007	Annotated	2007
rna1600_gene=GPA2_CDS=1-1350_loc:NC_001137.3|195168-196517|+_exons:195168-196517_segs:1-1350	Annotated	1350
rna1601_gene=RPN3_CDS=1-1572_loc:NC_001137.3|196948-198519|+_exons:196948-198519_segs:1-1572	Annotated	1572
rna1602_gene=SRB4_CDS=1-2064_loc:NC_001137.3|198812-200875|+_exons:198812-200875_segs:1-2064	Annotated	2064
rna1603_gene=PRO3_CDS=1-861_loc:NC_001137.3|201076-201936|+_exons:201076-201936_segs:1-861	Annotated	861
rna1604_gene=YAT2_CDS=1-2772_loc:NC_001137.3|202192-204963|+_exons:202192-204963_segs:1-2772	Annotated	2772
rna1605_gene=GCD11_CDS=1-1584_loc:NC_001137.3|205251-206834|+_exons:205251-206834_segs:1-1584	Annotated	1584
rna1607_gene=CHO1_CDS=1-831_loc:NC_001137.3|207644-208474|-_exons:207644-208474_segs:1-831	Annotated	831
rna1608_gene=GAL83_CDS=1-1254_loc:NC_001137.3|208979-210232|-_exons:208979-210232_segs:1-1254	Annotated	1254
rna1609_gene=MIG3_CDS=1-1185_loc:NC_001137.3|210692-211876|-_exons:210692-211876_segs:1-1185	Annotated	1185
rna161_gene=SEC17_CDS=1-879_loc:NC_001134.8|125125-126119|+_exons:125125-125154,125271-126119_segs:1-30,31-879	Annotated	879
rna1610_gene=SMB1_CDS=1-591_loc:NC_001137.3|212587-213177|-_exons:212587-213177_segs:1-591	Annotated	591
rna1611_gene=CHZ1_CDS=1-462_loc:NC_001137.3|213437-213898|+_exons:213437-213898_segs:1-462	Annotated	462
rna1612_gene=YPT31_CDS=1-672_loc:NC_001137.3|214076-214747|-_exons:214076-214747_segs:1-672	Annotated	672
rna1613_gene=FIR1_CDS=1-2631_loc:NC_001137.3|215063-217693|+_exons:215063-217693_segs:1-2631	Annotated	2631
rna1614_gene=ZRG8_CDS=1-3231_loc:NC_001137.3|218057-221287|-_exons:218057-221287_segs:1-3231	Annotated	3231
rna1615_gene=YER034W_CDS=1-558_loc:NC_001137.3|221846-222403|+_exons:221846-222403_segs:1-558	Annotated	558
rna1616_gene=EDC2_CDS=1-438_loc:NC_001137.3|222639-223076|+_exons:222639-223076_segs:1-438	Annotated	438
rna1617_gene=ARB1_CDS=1-1833_loc:NC_001137.3|223367-225199|-_exons:223367-225199_segs:1-1833	Annotated	1833
rna1618_gene=PHM8_CDS=1-966_loc:NC_001137.3|225889-226854|+_exons:225889-226854_segs:1-966	Annotated	966
rna1619_gene=KRE29_CDS=1-1395_loc:NC_001137.3|226858-228252|-_exons:226858-228252_segs:1-1395	Annotated	1395
rna162_gene=MOH1_CDS=1-417_loc:NC_001134.8|126828-127244|+_exons:126828-127244_segs:1-417	Annotated	417
rna1620_gene=YER038W-A_CDS=1-381_loc:NC_001137.3|228451-228831|+_exons:228451-228831_segs:1-381	Annotated	381
rna1621_gene=HVG1_CDS=1-750_loc:NC_001137.3|228456-229205|-_exons:228456-229205_segs:1-750	Annotated	750
rna1622_gene=YER039C-A_CDS=1-219_loc:NC_001137.3|229263-229481|-_exons:229263-229481_segs:1-219	Annotated	219
rna1623_gene=GLN3_CDS=1-2193_loc:NC_001137.3|229795-231987|+_exons:229795-231987_segs:1-2193	Annotated	2193
rna1624_gene=YEN1_CDS=1-2280_loc:NC_001137.3|232461-234740|+_exons:232461-234740_segs:1-2280	Annotated	2280
rna1625_gene=MXR1_CDS=1-555_loc:NC_001137.3|234937-235491|+_exons:234937-235491_segs:1-555	Annotated	555
rna1626_gene=SAH1_CDS=1-1350_loc:NC_001137.3|235770-237119|-_exons:235770-237119_segs:1-1350	Annotated	1350
rna1627_gene=ERG28_CDS=1-447_loc:NC_001137.3|237570-238016|-_exons:237570-238016_segs:1-447	Annotated	447
rna1628_gene=MEI4_CDS=1-1227_loc:NC_001137.3|238460-239774|-_exons:238460-239623,239712-239774_segs:1-63,64-1227	Annotated	1227
rna1629_gene=ACA1_CDS=1-1470_loc:NC_001137.3|240032-241501|-_exons:240032-241501_segs:1-1470	Annotated	1470
rna163_gene=EDE1_CDS=1-4146_loc:NC_001134.8|127895-132040|-_exons:127895-132040_segs:1-4146	Annotated	4146
rna1630_gene=SPO73_CDS=1-432_loc:NC_001137.3|243180-243611|+_exons:243180-243611_segs:1-432	Annotated	432
rna1631_gene=SAP1_CDS=1-2694_loc:NC_001137.3|243810-246503|-_exons:243810-246503_segs:1-2694	Annotated	2694
rna1632_gene=CAJ1_CDS=1-1176_loc:NC_001137.3|246982-248157|-_exons:246982-248157_segs:1-1176	Annotated	1176
rna1634_gene=ISD11_CDS=1-285_loc:NC_001137.3|250718-251002|+_exons:250718-251002_segs:1-285	Annotated	285
rna1635_gene=TPA1_CDS=1-1935_loc:NC_001137.3|251728-253662|+_exons:251728-253662_segs:1-1935	Annotated	1935
rna1636_gene=RSM18_CDS=1-417_loc:NC_001137.3|253971-254387|-_exons:253971-254387_segs:1-417	Annotated	417
rna1637_gene=JHD1_CDS=1-1479_loc:NC_001137.3|254656-256134|+_exons:254656-256134_segs:1-1479	Annotated	1479
rna1638_gene=HOM3_CDS=1-1584_loc:NC_001137.3|256375-257958|-_exons:256375-257958_segs:1-1584	Annotated	1584
rna1639_gene=PIC2_CDS=1-903_loc:NC_001137.3|258737-259639|-_exons:258737-259639_segs:1-903	Annotated	903
rna164_gene=PSY4_CDS=1-1326_loc:NC_001134.8|132424-133749|+_exons:132424-133749_segs:1-1326	Annotated	1326
rna1640_gene=YER053C-A_CDS=1-114_loc:NC_001137.3|260933-261046|-_exons:260933-261046_segs:1-114	Annotated	114
rna1641_gene=GIP2_CDS=1-1647_loc:NC_001137.3|262052-263698|-_exons:262052-263698_segs:1-1647	Annotated	1647
rna1642_gene=HIS1_CDS=1-894_loc:NC_001137.3|264892-265785|-_exons:264892-265785_segs:1-894	Annotated	894
rna1643_gene=FCY2_CDS=1-1602_loc:NC_001137.3|266512-268113|-_exons:266512-268113_segs:1-1602	Annotated	1602
rna1644_gene=RPL34A_CDS=1-366_loc:NC_001137.3|269423-270185|-_exons:269423-269751,270149-270185_segs:1-37,38-366	Annotated	366
rna1645_gene=HMF1_CDS=1-390_loc:NC_001137.3|270737-271126|-_exons:270737-271126_segs:1-390	Annotated	390
rna1646_gene=PET117_CDS=1-324_loc:NC_001137.3|271768-272091|+_exons:271768-272091_segs:1-324	Annotated	324
rna1647_gene=PCL6_CDS=1-1263_loc:NC_001137.3|272624-273886|+_exons:272624-273886_segs:1-1263	Annotated	1263
rna1648_gene=FCY21_CDS=1-1587_loc:NC_001137.3|274567-276153|+_exons:274567-276153_segs:1-1587	Annotated	1587
rna1649_gene=FCY22_CDS=1-1593_loc:NC_001137.3|276572-278164|+_exons:276572-278164_segs:1-1593	Annotated	1593
rna165_gene=COR1_CDS=1-1374_loc:NC_001134.8|134143-135516|-_exons:134143-135516_segs:1-1374	Annotated	1374
rna1650_gene=CEM1_CDS=1-1329_loc:NC_001137.3|278298-279626|-_exons:278298-279626_segs:1-1329	Annotated	1329
rna1651_gene=GPP2_CDS=1-753_loc:NC_001137.3|279930-280682|-_exons:279930-280682_segs:1-753	Annotated	753
rna1652_gene=THO1_CDS=1-657_loc:NC_001137.3|281710-282366|+_exons:281710-282366_segs:1-657	Annotated	657
rna1653_gene=VHR2_CDS=1-1518_loc:NC_001137.3|282705-284222|-_exons:282705-284222_segs:1-1518	Annotated	1518
rna1654_gene=ICL1_CDS=1-1674_loc:NC_001137.3|285241-286914|-_exons:285241-286914_segs:1-1674	Annotated	1674
rna1656_gene=RRT13_CDS=1-558_loc:NC_001137.3|290242-290799|+_exons:290242-290799_segs:1-558	Annotated	558
rna1657_gene=RGI1_CDS=1-486_loc:NC_001137.3|292066-292551|+_exons:292066-292551_segs:1-486	Annotated	486
rna1658_gene=MOT2_CDS=1-1764_loc:NC_001137.3|293050-294813|+_exons:293050-294813_segs:1-1764	Annotated	1764
rna1659_gene=ARG5%2C6_CDS=1-2592_loc:NC_001137.3|295410-298001|+_exons:295410-298001_segs:1-2592	Annotated	2592
rna166_gene=YBL044W_CDS=1-369_loc:NC_001134.8|135998-136366|+_exons:135998-136366_segs:1-369	Annotated	369
rna1660_gene=RNR1_CDS=1-2667_loc:NC_001137.3|298950-301616|+_exons:298950-301616_segs:1-2667	Annotated	2667
rna1661_gene=TDA2_CDS=1-381_loc:NC_001137.3|301947-302327|-_exons:301947-302327_segs:1-381	Annotated	381
rna1662_gene=VTC1_CDS=1-390_loc:NC_001137.3|302806-303195|+_exons:302806-303195_segs:1-390	Annotated	390
rna1663_gene=ALD5_CDS=1-1563_loc:NC_001137.3|304030-305592|+_exons:304030-305592_segs:1-1563	Annotated	1563
rna1664_gene=RPS24A_CDS=1-408_loc:NC_001137.3|306323-307196|+_exons:306323-306325,306792-307196_segs:1-3,4-408	Annotated	408
rna1665_gene=YOS1_CDS=1-258_loc:NC_001137.3|307653-308123|+_exons:307653-307746,307849-307956,308068-308123_segs:1-94,95-202,203-258	Annotated	258
rna1666_gene=PTP3_CDS=1-2787_loc:NC_001137.3|308413-311199|-_exons:308413-311199_segs:1-2787	Annotated	2787
rna1668_gene=YER076C_CDS=1-909_loc:NC_001137.3|312590-313498|-_exons:312590-313498_segs:1-909	Annotated	909
rna1669_gene=MRX1_CDS=1-2067_loc:NC_001137.3|314534-316600|-_exons:314534-316600_segs:1-2067	Annotated	2067
rna167_gene=ECM13_CDS=1-774_loc:NC_001134.8|136688-137461|+_exons:136688-137461_segs:1-774	Annotated	774
rna1670_gene=ICP55_CDS=1-1536_loc:NC_001137.3|316807-318342|-_exons:316807-318342_segs:1-1536	Annotated	1536
rna1671_gene=YER078W-A_CDS=1-165_loc:NC_001137.3|318646-318810|+_exons:318646-318810_segs:1-165	Annotated	165
rna1672_gene=YER079W_CDS=1-633_loc:NC_001137.3|318920-319552|+_exons:318920-319552_segs:1-633	Annotated	633
rna1673_gene=AIM9_CDS=1-1884_loc:NC_001137.3|319963-321846|+_exons:319963-321846_segs:1-1884	Annotated	1884
rna1675_gene=SER3_CDS=1-1410_loc:NC_001137.3|322686-324095|+_exons:322686-324095_segs:1-1410	Annotated	1410
rna1676_gene=UTP7_CDS=1-1665_loc:NC_001137.3|324272-325936|-_exons:324272-325936_segs:1-1665	Annotated	1665
rna1677_gene=GET2_CDS=1-858_loc:NC_001137.3|326174-327031|-_exons:326174-327031_segs:1-858	Annotated	858
rna1678_gene=YER084W_CDS=1-387_loc:NC_001137.3|327065-327451|+_exons:327065-327451_segs:1-387	Annotated	387
rna1679_gene=YER085C_CDS=1-522_loc:NC_001137.3|327619-328140|-_exons:327619-328140_segs:1-522	Annotated	522
rna168_gene=FUI1_CDS=1-1920_loc:NC_001134.8|138341-140260|-_exons:138341-140260_segs:1-1920	Annotated	1920
rna1680_gene=ILV1_CDS=1-1731_loc:NC_001137.3|328477-330207|+_exons:328477-330207_segs:1-1731	Annotated	1731
rna1681_gene=AIM10_CDS=1-1731_loc:NC_001137.3|330576-332306|+_exons:330576-332306_segs:1-1731	Annotated	1731
rna1682_gene=SBH1_CDS=1-249_loc:NC_001137.3|332582-332830|-_exons:332582-332830_segs:1-249	Annotated	249
rna1683_gene=DOT6_CDS=1-2013_loc:NC_001137.3|333176-335188|-_exons:333176-335188_segs:1-2013	Annotated	2013
rna1684_gene=PTC2_CDS=1-1395_loc:NC_001137.3|335946-337340|-_exons:335946-337340_segs:1-1395	Annotated	1395
rna1685_gene=TRP2_CDS=1-1524_loc:NC_001137.3|337949-339472|+_exons:337949-339472_segs:1-1524	Annotated	1524
rna1686_gene=MET6_CDS=1-2304_loc:NC_001137.3|339864-342167|-_exons:339864-342167_segs:1-2304	Annotated	2304
rna1687_gene=IES5_CDS=1-378_loc:NC_001137.3|342855-343232|+_exons:342855-343232_segs:1-378	Annotated	378
rna1688_gene=TSC11_CDS=1-4293_loc:NC_001137.3|343320-347612|-_exons:343320-347612_segs:1-4293	Annotated	4293
rna1689_gene=AIM11_CDS=1-414_loc:NC_001137.3|347912-348400|-_exons:347912-348201,348277-348400_segs:1-124,125-414	Annotated	414
rna169_gene=PRE7_CDS=1-726_loc:NC_001134.8|141247-141972|+_exons:141247-141972_segs:1-726	Annotated	726
rna1690_gene=PUP3_CDS=1-618_loc:NC_001137.3|348729-349346|-_exons:348729-349346_segs:1-618	Annotated	618
rna1691_gene=RAD51_CDS=1-1203_loc:NC_001137.3|349980-351182|+_exons:349980-351182_segs:1-1203	Annotated	1203
rna1692_gene=SHC1_CDS=1-1539_loc:NC_001137.3|351698-353236|+_exons:351698-353236_segs:1-1539	Annotated	1539
rna1694_gene=UBP9_CDS=1-2265_loc:NC_001137.3|355466-357730|+_exons:355466-357730_segs:1-2265	Annotated	2265
rna1695_gene=PRS2_CDS=1-957_loc:NC_001137.3|358105-359061|-_exons:358105-359061_segs:1-957	Annotated	957
rna1696_gene=UBC6_CDS=1-753_loc:NC_001137.3|359562-360314|+_exons:359562-360314_segs:1-753	Annotated	753
rna1697_gene=AST2_CDS=1-1293_loc:NC_001137.3|360502-361794|-_exons:360502-361794_segs:1-1293	Annotated	1293
rna1698_gene=RPS8B_CDS=1-603_loc:NC_001137.3|363100-363702|+_exons:363100-363702_segs:1-603	Annotated	603
rna1699_gene=SSA4_CDS=1-1929_loc:NC_001137.3|364589-366517|+_exons:364589-366517_segs:1-1929	Annotated	1929
rna17_gene=FLC2_CDS=1-2352_loc:NC_001133.9|45899-48250|+_exons:45899-48250_segs:1-2352	Annotated	2352
rna170_gene=ERD2_CDS=1-660_loc:NC_001134.8|142112-142868|-_exons:142112-142749,142847-142868_segs:1-22,23-660	Annotated	660
rna1700_gene=RTT105_CDS=1-627_loc:NC_001137.3|366802-367428|+_exons:366802-367428_segs:1-627	Annotated	627
rna1701_gene=NUP157_CDS=1-4176_loc:NC_001137.3|367838-372013|-_exons:367838-372013_segs:1-4176	Annotated	4176
rna1702_gene=MAM1_CDS=1-909_loc:NC_001137.3|372326-373234|+_exons:372326-373234_segs:1-909	Annotated	909
rna1703_gene=GLE2_CDS=1-1098_loc:NC_001137.3|373448-374545|-_exons:373448-374545_segs:1-1098	Annotated	1098
rna1704_gene=KAP123_CDS=1-3342_loc:NC_001137.3|378762-382103|-_exons:378762-382103_segs:1-3342	Annotated	3342
rna1705_gene=SWI4_CDS=1-3282_loc:NC_001137.3|382595-385876|-_exons:382595-385876_segs:1-3282	Annotated	3282
rna1706_gene=LSM4_CDS=1-564_loc:NC_001137.3|387232-387795|+_exons:387232-387795_segs:1-564	Annotated	564
rna1707_gene=TMN3_CDS=1-2121_loc:NC_001137.3|387932-390052|-_exons:387932-390052_segs:1-2121	Annotated	2121
rna1708_gene=BOI2_CDS=1-3123_loc:NC_001137.3|390590-393712|-_exons:390590-393712_segs:1-3123	Annotated	3123
rna1709_gene=SPR6_CDS=1-576_loc:NC_001137.3|394292-394867|-_exons:394292-394867_segs:1-576	Annotated	576
rna171_gene=YBL039W-A_CDS=1-180_loc:NC_001134.8|143393-143572|+_exons:143393-143572_segs:1-180	Annotated	180
rna1710_gene=SLX8_CDS=1-825_loc:NC_001137.3|395348-396172|-_exons:395348-396172_segs:1-825	Annotated	825
rna1711_gene=RPL23B_CDS=1-414_loc:NC_001137.3|396769-397653|+_exons:396769-396810,397282-397653_segs:1-42,43-414	Annotated	414
rna1712_gene=SHO1_CDS=1-1104_loc:NC_001137.3|397952-399055|-_exons:397952-399055_segs:1-1104	Annotated	1104
rna1713_gene=AVT6_CDS=1-1347_loc:NC_001137.3|399496-400842|-_exons:399496-400842_segs:1-1347	Annotated	1347
rna1714_gene=SCS2_CDS=1-735_loc:NC_001137.3|401135-401869|+_exons:401135-401869_segs:1-735	Annotated	735
rna1715_gene=YER121W_CDS=1-345_loc:NC_001137.3|402375-402719|+_exons:402375-402719_segs:1-345	Annotated	345
rna1716_gene=GLO3_CDS=1-1482_loc:NC_001137.3|402871-404352|-_exons:402871-404352_segs:1-1482	Annotated	1482
rna1717_gene=YCK3_CDS=1-1575_loc:NC_001137.3|404813-406387|+_exons:404813-406387_segs:1-1575	Annotated	1575
rna1718_gene=DSE1_CDS=1-1722_loc:NC_001137.3|407342-409063|-_exons:407342-409063_segs:1-1722	Annotated	1722
rna1719_gene=RSP5_CDS=1-2430_loc:NC_001137.3|410189-412618|+_exons:410189-412618_segs:1-2430	Annotated	2430
rna172_gene=URA7_CDS=1-1740_loc:NC_001134.8|143989-145728|-_exons:143989-145728_segs:1-1740	Annotated	1740
rna1720_gene=NSA2_CDS=1-786_loc:NC_001137.3|413394-414179|-_exons:413394-414179_segs:1-786	Annotated	786
rna1721_gene=LCP5_CDS=1-1074_loc:NC_001137.3|414481-415554|+_exons:414481-415554_segs:1-1074	Annotated	1074
rna1722_gene=VFA1_CDS=1-612_loc:NC_001137.3|415859-416470|+_exons:415859-416470_segs:1-612	Annotated	612
rna1723_gene=SAK1_CDS=1-3429_loc:NC_001137.3|417281-420709|+_exons:417281-420709_segs:1-3429	Annotated	3429
rna1724_gene=COM2_CDS=1-1332_loc:NC_001137.3|421115-422446|-_exons:421115-422446_segs:1-1332	Annotated	1332
rna1725_gene=RPS26B_CDS=1-360_loc:NC_001137.3|423952-424311|+_exons:423952-424311_segs:1-360	Annotated	360
rna1727_gene=PMD1_CDS=1-5262_loc:NC_001137.3|425188-430449|-_exons:425188-430449_segs:1-5262	Annotated	5262
rna1729_gene=GLC7_CDS=1-939_loc:NC_001137.3|432495-433958|+_exons:432495-432671,433197-433958_segs:1-177,178-939	Annotated	939
rna173_gene=MRPL16_CDS=1-699_loc:NC_001134.8|146187-146885|+_exons:146187-146885_segs:1-699	Annotated	699
rna1732_gene=YER134C_CDS=1-537_loc:NC_001137.3|437267-437803|-_exons:437267-437803_segs:1-537	Annotated	537
rna1734_gene=GDI1_CDS=1-1356_loc:NC_001137.3|439616-440971|+_exons:439616-440971_segs:1-1356	Annotated	1356
rna1735_gene=YER137C_CDS=1-447_loc:NC_001137.3|441373-441819|-_exons:441373-441819_segs:1-447	Annotated	447
rna1738_gene=YER138C_CDS=1-5269_loc:NC_001137.3|443756-449024|-_exons:443756-449024_segs:1-5269	Annotated	3468
rna174_gene=APL3_CDS=1-3078_loc:NC_001134.8|147209-150286|+_exons:147209-150286_segs:1-3078	Annotated	3078
rna1740_gene=YER138W-A_CDS=1-105_loc:NC_001137.3|449474-449578|+_exons:449474-449578_segs:1-105	Annotated	105
rna1741_gene=RTR1_CDS=1-681_loc:NC_001137.3|450563-451243|-_exons:450563-451243_segs:1-681	Annotated	681
rna1742_gene=EMP65_CDS=1-1671_loc:NC_001137.3|451565-453235|+_exons:451565-453235_segs:1-1671	Annotated	1671
rna1743_gene=COX15_CDS=1-1461_loc:NC_001137.3|453459-454919|+_exons:453459-454919_segs:1-1461	Annotated	1461
rna1744_gene=MAG1_CDS=1-891_loc:NC_001137.3|455146-456036|-_exons:455146-456036_segs:1-891	Annotated	891
rna1745_gene=DDI1_CDS=1-1287_loc:NC_001137.3|456319-457605|+_exons:456319-457605_segs:1-1287	Annotated	1287
rna1746_gene=UBP5_CDS=1-2418_loc:NC_001137.3|457806-460223|-_exons:457806-460223_segs:1-2418	Annotated	2418
rna1747_gene=FTR1_CDS=1-1215_loc:NC_001137.3|460526-461740|-_exons:460526-461740_segs:1-1215	Annotated	1215
rna1748_gene=LSM5_CDS=1-282_loc:NC_001137.3|462585-462866|+_exons:462585-462866_segs:1-282	Annotated	282
rna1749_gene=SCC4_CDS=1-1875_loc:NC_001137.3|462968-464842|-_exons:462968-464842_segs:1-1875	Annotated	1875
rna175_gene=YBL036C_CDS=1-774_loc:NC_001134.8|150447-151220|-_exons:150447-151220_segs:1-774	Annotated	774
rna1750_gene=SPT15_CDS=1-723_loc:NC_001137.3|465303-466025|+_exons:465303-466025_segs:1-723	Annotated	723
rna1751_gene=PEA2_CDS=1-1263_loc:NC_001137.3|466208-467470|-_exons:466208-467470_segs:1-1263	Annotated	1263
rna1752_gene=SPI1_CDS=1-447_loc:NC_001137.3|468370-468816|+_exons:468370-468816_segs:1-447	Annotated	447
rna1754_gene=UBP3_CDS=1-2739_loc:NC_001137.3|469686-472424|-_exons:469686-472424_segs:1-2739	Annotated	2739
rna1755_gene=YER152C_CDS=1-1332_loc:NC_001137.3|472657-473988|-_exons:472657-473988_segs:1-1332	Annotated	1332
rna1756_gene=PET122_CDS=1-765_loc:NC_001137.3|474041-474805|-_exons:474041-474805_segs:1-765	Annotated	765
rna1757_gene=OXA1_CDS=1-1209_loc:NC_001137.3|475020-476228|+_exons:475020-476228_segs:1-1209	Annotated	1209
rna1758_gene=BEM2_CDS=1-6504_loc:NC_001137.3|476345-482848|-_exons:476345-482848_segs:1-6504	Annotated	6504
rna1759_gene=YER156C_CDS=1-1017_loc:NC_001137.3|483325-484341|-_exons:483325-484341_segs:1-1017	Annotated	1017
rna176_gene=POL12_CDS=1-2118_loc:NC_001134.8|151493-153610|-_exons:151493-153610_segs:1-2118	Annotated	2118
rna1760_gene=COG3_CDS=1-2406_loc:NC_001137.3|484788-487193|+_exons:484788-487193_segs:1-2406	Annotated	2406
rna1762_gene=YER158C_CDS=1-1722_loc:NC_001137.3|488857-490578|-_exons:488857-490578_segs:1-1722	Annotated	1722
rna1763_gene=BUR6_CDS=1-429_loc:NC_001137.3|491530-491958|-_exons:491530-491958_segs:1-429	Annotated	429
rna1765_gene=YER160C_CDS=1-5269_loc:NC_001137.3|492856-498124|-_exons:492856-498124_segs:1-5269	Annotated	3468
rna1767_gene=SPT2_CDS=1-1002_loc:NC_001137.3|499347-500348|-_exons:499347-500348_segs:1-1002	Annotated	1002
rna1768_gene=RAD4_CDS=1-2265_loc:NC_001137.3|500630-502894|-_exons:500630-502894_segs:1-2265	Annotated	2265
rna1769_gene=GCG1_CDS=1-699_loc:NC_001137.3|503084-503782|-_exons:503084-503782_segs:1-699	Annotated	699
rna177_gene=STU1_CDS=1-4542_loc:NC_001134.8|153848-158389|-_exons:153848-158389_segs:1-4542	Annotated	4542
rna1770_gene=CHD1_CDS=1-4407_loc:NC_001137.3|505392-509798|+_exons:505392-509798_segs:1-4407	Annotated	4407
rna1771_gene=PAB1_CDS=1-1734_loc:NC_001137.3|510373-512106|+_exons:510373-512106_segs:1-1734	Annotated	1734
rna1772_gene=DNF1_CDS=1-4716_loc:NC_001137.3|512744-517459|+_exons:512744-517459_segs:1-4716	Annotated	4716
rna1773_gene=BCK2_CDS=1-2556_loc:NC_001137.3|518216-520771|+_exons:518216-520771_segs:1-2556	Annotated	2556
rna1774_gene=CCA1_CDS=1-1641_loc:NC_001137.3|521029-522669|-_exons:521029-522669_segs:1-1641	Annotated	1641
rna1775_gene=RPH1_CDS=1-2391_loc:NC_001137.3|523369-525759|+_exons:523369-525759_segs:1-2391	Annotated	2391
rna1776_gene=ADK2_CDS=1-678_loc:NC_001137.3|525974-526651|+_exons:525974-526651_segs:1-678	Annotated	678
rna1777_gene=RAD3_CDS=1-2337_loc:NC_001137.3|527082-529418|+_exons:527082-529418_segs:1-2337	Annotated	2337
rna1778_gene=BRR2_CDS=1-6492_loc:NC_001137.3|529530-536021|-_exons:529530-536021_segs:1-6492	Annotated	6492
rna1779_gene=RAD24_CDS=1-1980_loc:NC_001137.3|536300-538279|+_exons:536300-538279_segs:1-1980	Annotated	1980
rna178_gene=RIB1_CDS=1-1038_loc:NC_001134.8|158656-159693|-_exons:158656-159693_segs:1-1038	Annotated	1038
rna1780_gene=GRX4_CDS=1-735_loc:NC_001137.3|538434-539168|-_exons:538434-539168_segs:1-735	Annotated	735
rna1781_gene=TMT1_CDS=1-900_loc:NC_001137.3|539464-540363|-_exons:539464-540363_segs:1-900	Annotated	900
rna1782_gene=YER175W-A_CDS=1-165_loc:NC_001137.3|540650-540814|+_exons:540650-540814_segs:1-165	Annotated	165
rna1783_gene=ECM32_CDS=1-3366_loc:NC_001137.3|541690-545055|+_exons:541690-545055_segs:1-3366	Annotated	3366
rna1784_gene=BMH1_CDS=1-804_loc:NC_001137.3|545611-546414|+_exons:545611-546414_segs:1-804	Annotated	804
rna1785_gene=PDA1_CDS=1-1263_loc:NC_001137.3|546817-548079|+_exons:546817-548079_segs:1-1263	Annotated	1263
rna1786_gene=DMC1_CDS=1-1005_loc:NC_001137.3|548421-549517|+_exons:548421-548552,548645-549517_segs:1-132,133-1005	Annotated	1005
rna1787_gene=ISC10_CDS=1-804_loc:NC_001137.3|549724-550527|-_exons:549724-550527_segs:1-804	Annotated	804
rna1788_gene=SLO1_CDS=1-258_loc:NC_001137.3|550865-551122|-_exons:550865-551122_segs:1-258	Annotated	258
rna179_gene=HEK2_CDS=1-1146_loc:NC_001134.8|160184-161329|+_exons:160184-161329_segs:1-1146	Annotated	1146
rna1790_gene=FMP10_CDS=1-735_loc:NC_001137.3|552525-553259|+_exons:552525-553259_segs:1-735	Annotated	735
rna1791_gene=FAU1_CDS=1-636_loc:NC_001137.3|553334-553969|-_exons:553334-553969_segs:1-636	Annotated	636
rna1792_gene=TOG1_CDS=1-2385_loc:NC_001137.3|556296-558680|-_exons:556296-558680_segs:1-2385	Annotated	2385
rna1793_gene=PUG1_CDS=1-912_loc:NC_001137.3|559454-560365|+_exons:559454-560365_segs:1-912	Annotated	912
rna1794_gene=YER186C_CDS=1-921_loc:NC_001137.3|561705-562625|-_exons:561705-562625_segs:1-921	Annotated	921
rna1795_gene=YER187W_CDS=1-426_loc:NC_001137.3|566230-566655|+_exons:566230-566655_segs:1-426	Annotated	426
rna1796_gene=YER188C-A_CDS=1-300_loc:NC_001137.3|569608-569907|-_exons:569608-569907_segs:1-300	Annotated	300
rna1797_gene=YER189W_CDS=1-369_loc:NC_001137.3|571155-571523|+_exons:571155-571523_segs:1-369	Annotated	369
rna1798_gene=YRF1-2_CDS=1-5046_loc:NC_001137.3|571480-576525|+_exons:571480-576525_segs:1-5046	Annotated	5046
rna1799_gene=YER190C-B_CDS=1-483_loc:NC_001137.3|575680-576162|-_exons:575680-576162_segs:1-483	Annotated	483
rna18_gene=OAF1_CDS=1-3144_loc:NC_001133.9|48564-51707|+_exons:48564-51707_segs:1-3144	Annotated	3144
rna180_gene=SHE1_CDS=1-1017_loc:NC_001134.8|161699-162715|+_exons:161699-162715_segs:1-1017	Annotated	1017
rna1800_gene=YFL068W_CDS=1-483_loc:NC_001138.5|53-535|+_exons:53-535_segs:1-483	Annotated	483
rna1801_gene=YFL067W_CDS=1-528_loc:NC_001138.5|836-1363|+_exons:836-1363_segs:1-528	Annotated	528
rna1802_gene=YFL066C_CDS=1-1179_loc:NC_001138.5|1437-2615|-_exons:1437-2615_segs:1-1179	Annotated	1179
rna1803_gene=YFL065C_CDS=1-309_loc:NC_001138.5|3030-3338|-_exons:3030-3338_segs:1-309	Annotated	309
rna1804_gene=YFL064C_CDS=1-525_loc:NC_001138.5|3322-3846|-_exons:3322-3846_segs:1-525	Annotated	525
rna1805_gene=COS4_CDS=1-1140_loc:NC_001138.5|6426-7565|+_exons:6426-7565_segs:1-1140	Annotated	1140
rna1806_gene=DDI2_CDS=1-678_loc:NC_001138.5|9545-10222|+_exons:9545-10222_segs:1-678	Annotated	678
rna1807_gene=SNO3_CDS=1-669_loc:NC_001138.5|10301-10969|-_exons:10301-10969_segs:1-669	Annotated	669
rna1808_gene=SNZ3_CDS=1-897_loc:NC_001138.5|11363-12259|+_exons:11363-12259_segs:1-897	Annotated	897
rna1809_gene=THI5_CDS=1-1023_loc:NC_001138.5|12929-13951|+_exons:12929-13951_segs:1-1023	Annotated	1023
rna181_gene=PET9_CDS=1-957_loc:NC_001134.8|163041-163997|-_exons:163041-163997_segs:1-957	Annotated	957
rna1811_gene=AGP3_CDS=1-1677_loc:NC_001138.5|17004-18680|+_exons:17004-18680_segs:1-1677	Annotated	1677
rna1812_gene=YFL054C_CDS=1-1941_loc:NC_001138.5|20847-22787|-_exons:20847-22787_segs:1-1941	Annotated	1941
rna1813_gene=DAK2_CDS=1-1776_loc:NC_001138.5|23423-25198|+_exons:23423-25198_segs:1-1776	Annotated	1776
rna1814_gene=ZNF1_CDS=1-1398_loc:NC_001138.5|28232-29629|+_exons:28232-29629_segs:1-1398	Annotated	1398
rna1815_gene=YFL051C_CDS=1-483_loc:NC_001138.5|30058-30540|-_exons:30058-30540_segs:1-483	Annotated	483
rna1816_gene=ALR2_CDS=1-2577_loc:NC_001138.5|33272-35848|-_exons:33272-35848_segs:1-2577	Annotated	2577
rna1817_gene=SWP82_CDS=1-1872_loc:NC_001138.5|36803-38674|+_exons:36803-38674_segs:1-1872	Annotated	1872
rna1818_gene=EMP47_CDS=1-1338_loc:NC_001138.5|38843-40180|-_exons:38843-40180_segs:1-1338	Annotated	1338
rna1819_gene=RGD2_CDS=1-2145_loc:NC_001138.5|40421-42565|+_exons:40421-42565_segs:1-2145	Annotated	2145
rna182_gene=YBL029C-A_CDS=1-285_loc:NC_001134.8|164488-164772|-_exons:164488-164772_segs:1-285	Annotated	285
rna1820_gene=FMP32_CDS=1-624_loc:NC_001138.5|42815-43438|+_exons:42815-43438_segs:1-624	Annotated	624
rna1821_gene=SEC53_CDS=1-765_loc:NC_001138.5|43628-44392|-_exons:43628-44392_segs:1-765	Annotated	765
rna1822_gene=OTU1_CDS=1-906_loc:NC_001138.5|44655-45560|-_exons:44655-45560_segs:1-906	Annotated	906
rna1823_gene=LAM5_CDS=1-2025_loc:NC_001138.5|45720-47744|-_exons:45720-47744_segs:1-2025	Annotated	2025
rna1824_gene=YFL041W-A_CDS=1-192_loc:NC_001138.5|48734-48925|+_exons:48734-48925_segs:1-192	Annotated	192
rna1825_gene=FET5_CDS=1-1869_loc:NC_001138.5|49139-51007|+_exons:49139-51007_segs:1-1869	Annotated	1869
rna1826_gene=YFL040W_CDS=1-1623_loc:NC_001138.5|51350-52972|+_exons:51350-52972_segs:1-1623	Annotated	1623
rna1827_gene=ACT1_CDS=1-1128_loc:NC_001138.5|53260-54696|-_exons:53260-54377,54687-54696_segs:1-10,11-1128	Annotated	1128
rna1828_gene=YPT1_CDS=1-621_loc:NC_001138.5|55366-55986|-_exons:55366-55986_segs:1-621	Annotated	621
rna1829_gene=TUB2_CDS=1-1374_loc:NC_001138.5|56336-57709|+_exons:56336-57709_segs:1-1374	Annotated	1374
rna183_gene=YBL029W_CDS=1-1131_loc:NC_001134.8|166134-167264|+_exons:166134-167264_segs:1-1131	Annotated	1131
rna1831_gene=RPO41_CDS=1-4056_loc:NC_001138.5|58782-62837|+_exons:58782-62837_segs:1-4056	Annotated	4056
rna1832_gene=MOB2_CDS=1-864_loc:NC_001138.5|63016-63993|-_exons:63016-63859,63974-63993_segs:1-20,21-864	Annotated	864
rna1833_gene=RPL22B_CDS=1-369_loc:NC_001138.5|64243-64932|-_exons:64243-64599,64921-64932_segs:1-12,13-369	Annotated	369
rna1834_gene=MIL1_CDS=1-3222_loc:NC_001138.5|65477-68698|+_exons:65477-68698_segs:1-3222	Annotated	3222
rna1835_gene=RIM15_CDS=1-5313_loc:NC_001138.5|69115-74427|-_exons:69115-74427_segs:1-5313	Annotated	5313
rna1836_gene=HAC1_CDS=1-717_loc:NC_001138.5|75179-76147|+_exons:75179-75839,76092-76147_segs:1-661,662-717	Annotated	717
rna1837_gene=AGX1_CDS=1-1158_loc:NC_001138.5|76831-77988|+_exons:76831-77988_segs:1-1158	Annotated	1158
rna1838_gene=CAK1_CDS=1-1107_loc:NC_001138.5|78055-79161|-_exons:78055-79161_segs:1-1107	Annotated	1107
rna1839_gene=CAF16_CDS=1-870_loc:NC_001138.5|79344-80213|-_exons:79344-80213_segs:1-870	Annotated	870
rna184_gene=YBL028C_CDS=1-321_loc:NC_001134.8|167518-167838|-_exons:167518-167838_segs:1-321	Annotated	321
rna1840_gene=GYP8_CDS=1-1494_loc:NC_001138.5|80419-81912|-_exons:80419-81912_segs:1-1494	Annotated	1494
rna1841_gene=STE2_CDS=1-1296_loc:NC_001138.5|82580-83875|+_exons:82580-83875_segs:1-1296	Annotated	1296
rna1842_gene=BST1_CDS=1-3090_loc:NC_001138.5|84145-87234|-_exons:84145-87234_segs:1-3090	Annotated	3090
rna1843_gene=EPL1_CDS=1-2499_loc:NC_001138.5|87847-90345|-_exons:87847-90345_segs:1-2499	Annotated	2499
rna1844_gene=BUD27_CDS=1-2391_loc:NC_001138.5|90986-93376|+_exons:90986-93376_segs:1-2391	Annotated	2391
rna1845_gene=FRS2_CDS=1-1512_loc:NC_001138.5|93499-95010|-_exons:93499-95010_segs:1-1512	Annotated	1512
rna1846_gene=GAT1_CDS=1-1533_loc:NC_001138.5|95966-97498|+_exons:95966-97498_segs:1-1533	Annotated	1533
rna1847_gene=PAU5_CDS=1-369_loc:NC_001138.5|99231-99599|-_exons:99231-99599_segs:1-369	Annotated	369
rna1849_gene=LPD1_CDS=1-1500_loc:NC_001138.5|101628-103127|-_exons:101628-103127_segs:1-1500	Annotated	1500
rna185_gene=RPL19B_CDS=1-570_loc:NC_001134.8|168423-169376|+_exons:168423-168424,168809-169376_segs:1-2,3-570	Annotated	570
rna1850_gene=SMX2_CDS=1-234_loc:NC_001138.5|103699-103932|+_exons:103699-103932_segs:1-234	Annotated	234
rna1851_gene=GNA1_CDS=1-480_loc:NC_001138.5|103983-104462|-_exons:103983-104462_segs:1-480	Annotated	480
rna1852_gene=MDJ1_CDS=1-1536_loc:NC_001138.5|104701-106236|-_exons:104701-106236_segs:1-1536	Annotated	1536
rna1853_gene=HSP12_CDS=1-330_loc:NC_001138.5|107256-107585|+_exons:107256-107585_segs:1-330	Annotated	330
rna1854_gene=IES1_CDS=1-2079_loc:NC_001138.5|107852-109930|-_exons:107852-109930_segs:1-2079	Annotated	2079
rna1855_gene=YFL012W_CDS=1-447_loc:NC_001138.5|110647-111093|+_exons:110647-111093_segs:1-447	Annotated	447
rna1856_gene=HXT10_CDS=1-1641_loc:NC_001138.5|112345-113985|+_exons:112345-113985_segs:1-1641	Annotated	1641
rna1857_gene=AUA1_CDS=1-285_loc:NC_001138.5|114990-115274|+_exons:114990-115274_segs:1-285	Annotated	285
rna1858_gene=WWM1_CDS=1-636_loc:NC_001138.5|115108-115743|-_exons:115108-115743_segs:1-636	Annotated	636
rna1859_gene=CDC4_CDS=1-2340_loc:NC_001138.5|116145-118484|+_exons:116145-118484_segs:1-2340	Annotated	2340
rna186_gene=LSM2_CDS=1-288_loc:NC_001134.8|170623-171038|+_exons:170623-170676,170805-171038_segs:1-54,55-288	Annotated	288
rna1860_gene=SMC1_CDS=1-3678_loc:NC_001138.5|119429-123106|+_exons:119429-123106_segs:1-3678	Annotated	3678
rna1861_gene=BLM10_CDS=1-6432_loc:NC_001138.5|123479-129910|+_exons:123479-129910_segs:1-6432	Annotated	6432
rna1862_gene=SEC4_CDS=1-648_loc:NC_001138.5|130334-130981|+_exons:130334-130981_segs:1-648	Annotated	648
rna1864_gene=VTC2_CDS=1-2487_loc:NC_001138.5|131810-134296|+_exons:131810-134296_segs:1-2487	Annotated	2487
rna1865_gene=MSH4_CDS=1-2637_loc:NC_001138.5|134521-137157|-_exons:134521-137157_segs:1-2637	Annotated	2637
rna1867_gene=YFL002W-A_CDS=1-5314_loc:NC_001138.5|138204-143517|+_exons:138204-143517_segs:1-5314	Annotated	4041
rna1869_gene=SPB4_CDS=1-1821_loc:NC_001138.5|145114-146934|-_exons:145114-146934_segs:1-1821	Annotated	1821
rna187_gene=RRN10_CDS=1-438_loc:NC_001134.8|171481-171918|+_exons:171481-171918_segs:1-438	Annotated	438
rna1870_gene=DEG1_CDS=1-1329_loc:NC_001138.5|147131-148459|+_exons:147131-148459_segs:1-1329	Annotated	1329
rna1871_gene=LOC1_CDS=1-615_loc:NC_001138.5|149110-149724|+_exons:149110-149724_segs:1-615	Annotated	615
rna1872_gene=NIC96_CDS=1-2520_loc:NC_001138.5|150016-152535|+_exons:150016-152535_segs:1-2520	Annotated	2520
rna1873_gene=YPI1_CDS=1-468_loc:NC_001138.5|152657-153124|-_exons:152657-153124_segs:1-468	Annotated	468
rna1874_gene=RPN11_CDS=1-921_loc:NC_001138.5|153393-154313|+_exons:153393-154313_segs:1-921	Annotated	921
rna1875_gene=SAD1_CDS=1-1347_loc:NC_001138.5|154527-155873|-_exons:154527-155873_segs:1-1347	Annotated	1347
rna1876_gene=YFR006W_CDS=1-1608_loc:NC_001138.5|156145-157752|+_exons:156145-157752_segs:1-1608	Annotated	1608
rna1878_gene=YFH7_CDS=1-1062_loc:NC_001138.5|159299-160360|+_exons:159299-160360_segs:1-1062	Annotated	1062
rna1879_gene=FAR7_CDS=1-666_loc:NC_001138.5|160535-161200|+_exons:160535-161200_segs:1-666	Annotated	666
rna188_gene=NCL1_CDS=1-2055_loc:NC_001134.8|172534-174588|+_exons:172534-174588_segs:1-2055	Annotated	2055
rna1881_gene=GCN20_CDS=1-2259_loc:NC_001138.5|162488-164746|+_exons:162488-164746_segs:1-2259	Annotated	2259
rna1882_gene=UBP6_CDS=1-1500_loc:NC_001138.5|165067-166566|+_exons:165067-166566_segs:1-1500	Annotated	1500
rna1883_gene=MIC19_CDS=1-513_loc:NC_001138.5|166746-167258|-_exons:166746-167258_segs:1-513	Annotated	513
rna1885_gene=DCV1_CDS=1-609_loc:NC_001138.5|167888-168496|+_exons:167888-168496_segs:1-609	Annotated	609
rna1886_gene=YFR012W-A_CDS=1-87_loc:NC_001138.5|169224-169310|+_exons:169224-169310_segs:1-87	Annotated	87
rna1887_gene=IOC3_CDS=1-2364_loc:NC_001138.5|169922-172285|+_exons:169922-172285_segs:1-2364	Annotated	2364
rna1888_gene=CMK1_CDS=1-1341_loc:NC_001138.5|172537-173877|-_exons:172537-173877_segs:1-1341	Annotated	1341
rna1889_gene=GSY1_CDS=1-2127_loc:NC_001138.5|174265-176391|-_exons:174265-176391_segs:1-2127	Annotated	2127
rna189_gene=MCM2_CDS=1-2607_loc:NC_001134.8|174920-177526|-_exons:174920-177526_segs:1-2607	Annotated	2607
rna1890_gene=YFR016C_CDS=1-3702_loc:NC_001138.5|177042-180743|-_exons:177042-180743_segs:1-3702	Annotated	3702
rna1892_gene=IGD1_CDS=1-588_loc:NC_001138.5|182274-182861|-_exons:182274-182861_segs:1-588	Annotated	588
rna1893_gene=YFR018C_CDS=1-1092_loc:NC_001138.5|183131-184222|-_exons:183131-184222_segs:1-1092	Annotated	1092
rna1894_gene=FAB1_CDS=1-6837_loc:NC_001138.5|184502-191338|+_exons:184502-191338_segs:1-6837	Annotated	6837
rna1896_gene=YFR020W_CDS=1-699_loc:NC_001138.5|192737-193435|+_exons:192737-193435_segs:1-699	Annotated	699
rna1897_gene=ATG18_CDS=1-1503_loc:NC_001138.5|194812-196314|+_exons:194812-196314_segs:1-1503	Annotated	1503
rna1898_gene=ROG3_CDS=1-2202_loc:NC_001138.5|196833-199034|+_exons:196833-199034_segs:1-2202	Annotated	2202
rna19_gene=AIM2_CDS=1-741_loc:NC_001133.9|51855-52595|-_exons:51855-52595_segs:1-741	Annotated	741
rna190_gene=PIM1_CDS=1-3402_loc:NC_001134.8|177874-181275|-_exons:177874-181275_segs:1-3402	Annotated	3402
rna1900_gene=PES4_CDS=1-1836_loc:NC_001138.5|199874-201709|+_exons:199874-201709_segs:1-1836	Annotated	1836
rna1901_gene=LSB3_CDS=1-1380_loc:NC_001138.5|201960-203433|-_exons:201960-203292,203387-203433_segs:1-47,48-1380	Annotated	1380
rna1902_gene=HIS2_CDS=1-1008_loc:NC_001138.5|203743-204750|-_exons:203743-204750_segs:1-1008	Annotated	1008
rna1904_gene=ULI1_CDS=1-510_loc:NC_001138.5|205748-206257|-_exons:205748-206257_segs:1-510	Annotated	510
rna1905_gene=ECO1_CDS=1-846_loc:NC_001138.5|207452-208297|+_exons:207452-208297_segs:1-846	Annotated	846
rna1906_gene=CDC14_CDS=1-1656_loc:NC_001138.5|208413-210068|-_exons:208413-210068_segs:1-1656	Annotated	1656
rna1908_gene=PTR3_CDS=1-2037_loc:NC_001138.5|210937-212973|+_exons:210937-212973_segs:1-2037	Annotated	2037
rna1909_gene=MET10_CDS=1-3108_loc:NC_001138.5|213312-216419|+_exons:213312-216419_segs:1-3108	Annotated	3108
rna191_gene=HAP3_CDS=1-435_loc:NC_001134.8|181660-182094|-_exons:181660-182094_segs:1-435	Annotated	435
rna1910_gene=SMC2_CDS=1-3513_loc:NC_001138.5|216594-220106|-_exons:216594-220106_segs:1-3513	Annotated	3513
rna1911_gene=RPL2A_CDS=1-765_loc:NC_001138.5|220507-221418|-_exons:220507-221267,221415-221418_segs:1-4,5-765	Annotated	765
rna1913_gene=RRT5_CDS=1-870_loc:NC_001138.5|222090-222959|-_exons:222090-222959_segs:1-870	Annotated	870
rna1914_gene=RPL29_CDS=1-180_loc:NC_001138.5|223258-223437|-_exons:223258-223437_segs:1-180	Annotated	180
rna1915_gene=YFR032C-B_CDS=1-264_loc:NC_001138.5|223710-223973|-_exons:223710-223973_segs:1-264	Annotated	264
rna1916_gene=QCR6_CDS=1-444_loc:NC_001138.5|224326-224769|-_exons:224326-224769_segs:1-444	Annotated	444
rna1917_gene=PHO4_CDS=1-939_loc:NC_001138.5|225020-225958|-_exons:225020-225958_segs:1-939	Annotated	939
rna1918_gene=YFR035C_CDS=1-345_loc:NC_001138.5|226121-226465|-_exons:226121-226465_segs:1-345	Annotated	345
rna192_gene=RFT1_CDS=1-1725_loc:NC_001134.8|182401-184125|+_exons:182401-184125_segs:1-1725	Annotated	1725
rna1920_gene=CDC26_CDS=1-375_loc:NC_001138.5|226963-227337|+_exons:226963-227337_segs:1-375	Annotated	375
rna1921_gene=RSC8_CDS=1-1674_loc:NC_001138.5|227513-229186|-_exons:227513-229186_segs:1-1674	Annotated	1674
rna1922_gene=IRC5_CDS=1-2562_loc:NC_001138.5|229380-231941|+_exons:229380-231941_segs:1-2562	Annotated	2562
rna1923_gene=OSW7_CDS=1-1533_loc:NC_001138.5|232012-233544|-_exons:232012-233544_segs:1-1533	Annotated	1533
rna1924_gene=SAP155_CDS=1-3009_loc:NC_001138.5|234242-237250|+_exons:234242-237250_segs:1-3009	Annotated	3009
rna1925_gene=ERJ5_CDS=1-888_loc:NC_001138.5|237368-238255|-_exons:237368-238255_segs:1-888	Annotated	888
rna1926_gene=KEG1_CDS=1-603_loc:NC_001138.5|238458-239060|+_exons:238458-239060_segs:1-603	Annotated	603
rna1927_gene=IRC6_CDS=1-714_loc:NC_001138.5|239114-239827|-_exons:239114-239827_segs:1-714	Annotated	714
rna1928_gene=DUG1_CDS=1-1446_loc:NC_001138.5|239992-241437|-_exons:239992-241437_segs:1-1446	Annotated	1446
rna1929_gene=YFR045W_CDS=1-930_loc:NC_001138.5|241998-242999|+_exons:241998-242009,242082-242999_segs:1-12,13-930	Annotated	930
rna193_gene=APN2_CDS=1-1563_loc:NC_001134.8|184353-185915|+_exons:184353-185915_segs:1-1563	Annotated	1563
rna1930_gene=CNN1_CDS=1-1086_loc:NC_001138.5|243074-244159|-_exons:243074-244159_segs:1-1086	Annotated	1086
rna1931_gene=BNA6_CDS=1-888_loc:NC_001138.5|244279-245166|-_exons:244279-245166_segs:1-888	Annotated	888
rna1932_gene=RMD8_CDS=1-1989_loc:NC_001138.5|246146-248134|+_exons:246146-248134_segs:1-1989	Annotated	1989
rna1933_gene=YMR31_CDS=1-372_loc:NC_001138.5|248523-248894|+_exons:248523-248894_segs:1-372	Annotated	372
rna1934_gene=PRE4_CDS=1-801_loc:NC_001138.5|249066-249866|-_exons:249066-249866_segs:1-801	Annotated	801
rna1935_gene=RET2_CDS=1-1641_loc:NC_001138.5|250163-251803|-_exons:250163-251803_segs:1-1641	Annotated	1641
rna1936_gene=RPN12_CDS=1-825_loc:NC_001138.5|252505-253329|+_exons:252505-253329_segs:1-825	Annotated	825
rna1937_gene=HXK1_CDS=1-1458_loc:NC_001138.5|253592-255049|-_exons:253592-255049_segs:1-1458	Annotated	1458
rna1938_gene=IRC7_CDS=1-1023_loc:NC_001138.5|264204-265226|+_exons:264204-265226_segs:1-1023	Annotated	1023
rna1939_gene=YFR057W_CDS=1-456_loc:NC_001138.5|269061-269516|+_exons:269061-269516_segs:1-456	Annotated	456
rna194_gene=POP8_CDS=1-402_loc:NC_001134.8|185998-186474|-_exons:185998-186352,186428-186474_segs:1-47,48-402	Annotated	402
rna1940_gene=COS12_CDS=1-1143_loc:NC_001139.9|2790-3932|+_exons:2790-3932_segs:1-1143	Annotated	1143
rna1941_gene=YGL262W_CDS=1-528_loc:NC_001139.9|5312-5839|+_exons:5312-5839_segs:1-528	Annotated	528
rna1942_gene=PAU11_CDS=1-363_loc:NC_001139.9|6290-6652|-_exons:6290-6652_segs:1-363	Annotated	363
rna1943_gene=YGL260W_CDS=1-231_loc:NC_001139.9|6860-7090|+_exons:6860-7090_segs:1-231	Annotated	231
rna1944_gene=YPS5_CDS=1-498_loc:NC_001139.9|8470-8967|+_exons:8470-8967_segs:1-498	Annotated	498
rna1945_gene=YGL258W-A_CDS=1-234_loc:NC_001139.9|9162-9395|+_exons:9162-9395_segs:1-234	Annotated	234
rna1946_gene=VEL1_CDS=1-621_loc:NC_001139.9|11110-11730|+_exons:11110-11730_segs:1-621	Annotated	621
rna1947_gene=MNT2_CDS=1-1677_loc:NC_001139.9|12481-14157|-_exons:12481-14157_segs:1-1677	Annotated	1677
rna1948_gene=ADH4_CDS=1-1149_loc:NC_001139.9|15159-16307|+_exons:15159-16307_segs:1-1149	Annotated	1149
rna1949_gene=ZRT1_CDS=1-1131_loc:NC_001139.9|20978-22108|+_exons:20978-22108_segs:1-1131	Annotated	1131
rna195_gene=PEP1_CDS=1-4740_loc:NC_001134.8|186844-191583|-_exons:186844-191583_segs:1-4740	Annotated	4740
rna1950_gene=FZF1_CDS=1-900_loc:NC_001139.9|22304-23203|+_exons:22304-23203_segs:1-900	Annotated	900
rna1951_gene=HXK2_CDS=1-1461_loc:NC_001139.9|23935-25395|+_exons:23935-25395_segs:1-1461	Annotated	1461
rna1952_gene=RTG2_CDS=1-1767_loc:NC_001139.9|25718-27484|-_exons:25718-27484_segs:1-1767	Annotated	1767
rna1953_gene=HFM1_CDS=1-3564_loc:NC_001139.9|27921-31636|-_exons:27921-31426,31579-31636_segs:1-58,59-3564	Annotated	3564
rna1954_gene=RMR1_CDS=1-726_loc:NC_001139.9|31910-32635|+_exons:31910-32635_segs:1-726	Annotated	726
rna1955_gene=ZIP2_CDS=1-2115_loc:NC_001139.9|33098-35212|+_exons:33098-35212_segs:1-2115	Annotated	2115
rna1957_gene=PDE1_CDS=1-1110_loc:NC_001139.9|35653-36762|+_exons:35653-36762_segs:1-1110	Annotated	1110
rna1958_gene=BRR6_CDS=1-594_loc:NC_001139.9|36933-37526|+_exons:36933-37526_segs:1-594	Annotated	594
rna1959_gene=RAI1_CDS=1-1164_loc:NC_001139.9|37617-38780|-_exons:37617-38780_segs:1-1164	Annotated	1164
rna196_gene=FUS3_CDS=1-1062_loc:NC_001134.8|192451-193512|+_exons:192451-193512_segs:1-1062	Annotated	1062
rna1960_gene=GUS1_CDS=1-2127_loc:NC_001139.9|39023-41149|+_exons:39023-41149_segs:1-2127	Annotated	2127
rna1961_gene=RTF1_CDS=1-1677_loc:NC_001139.9|41498-43174|+_exons:41498-43174_segs:1-1677	Annotated	1677
rna1962_gene=TAD1_CDS=1-1203_loc:NC_001139.9|43307-44509|+_exons:43307-44509_segs:1-1203	Annotated	1203
rna1963_gene=YGL242C_CDS=1-546_loc:NC_001139.9|44652-45197|-_exons:44652-45197_segs:1-546	Annotated	546
rna1964_gene=KAP114_CDS=1-3015_loc:NC_001139.9|45445-48459|+_exons:45445-48459_segs:1-3015	Annotated	3015
rna1965_gene=DOC1_CDS=1-753_loc:NC_001139.9|48613-49365|+_exons:48613-49365_segs:1-753	Annotated	753
rna1966_gene=CSE1_CDS=1-2883_loc:NC_001139.9|49552-52434|+_exons:49552-52434_segs:1-2883	Annotated	2883
rna1967_gene=HAP2_CDS=1-798_loc:NC_001139.9|52731-53528|-_exons:52731-53528_segs:1-798	Annotated	798
rna1968_gene=MTO1_CDS=1-2010_loc:NC_001139.9|53787-55796|-_exons:53787-55796_segs:1-2010	Annotated	2010
rna1969_gene=YGL235W_CDS=1-537_loc:NC_001139.9|55279-55815|+_exons:55279-55815_segs:1-537	Annotated	537
rna197_gene=ACH1_CDS=1-1581_loc:NC_001134.8|194122-195702|+_exons:194122-195702_segs:1-1581	Annotated	1581
rna1970_gene=ADE5%2C7_CDS=1-2409_loc:NC_001139.9|56482-58890|+_exons:56482-58890_segs:1-2409	Annotated	2409
rna1971_gene=SEC15_CDS=1-2733_loc:NC_001139.9|59122-61854|+_exons:59122-61854_segs:1-2733	Annotated	2733
rna1972_gene=TAN1_CDS=1-870_loc:NC_001139.9|62075-63002|+_exons:62075-62131,62190-63002_segs:1-57,58-870	Annotated	870
rna1973_gene=EMC4_CDS=1-573_loc:NC_001139.9|63048-63620|-_exons:63048-63620_segs:1-573	Annotated	573
rna1974_gene=YGL230C_CDS=1-444_loc:NC_001139.9|63772-64215|-_exons:63772-64215_segs:1-444	Annotated	444
rna1975_gene=SAP4_CDS=1-2457_loc:NC_001139.9|64503-66959|-_exons:64503-66959_segs:1-2457	Annotated	2457
rna1976_gene=SHE10_CDS=1-1734_loc:NC_001139.9|67598-69331|+_exons:67598-69331_segs:1-1734	Annotated	1734
rna1977_gene=VID30_CDS=1-2877_loc:NC_001139.9|69671-72547|+_exons:69671-72547_segs:1-2877	Annotated	2877
rna1978_gene=OST5_CDS=1-261_loc:NC_001139.9|72749-73158|-_exons:72749-72988,73138-73158_segs:1-21,22-261	Annotated	261
rna1979_gene=MTC3_CDS=1-372_loc:NC_001139.9|73340-73711|+_exons:73340-73711_segs:1-372	Annotated	372
rna1981_gene=VRG4_CDS=1-1014_loc:NC_001139.9|76894-77907|+_exons:76894-77907_segs:1-1014	Annotated	1014
rna1982_gene=SDT1_CDS=1-843_loc:NC_001139.9|78015-78857|-_exons:78015-78857_segs:1-843	Annotated	843
rna1983_gene=COG1_CDS=1-1254_loc:NC_001139.9|79112-80365|-_exons:79112-80365_segs:1-1254	Annotated	1254
rna1984_gene=EDC1_CDS=1-528_loc:NC_001139.9|80659-81186|-_exons:80659-81186_segs:1-528	Annotated	528
rna1985_gene=NIF3_CDS=1-867_loc:NC_001139.9|81426-82292|-_exons:81426-82292_segs:1-867	Annotated	867
rna1986_gene=FRA2_CDS=1-363_loc:NC_001139.9|82374-82736|+_exons:82374-82736_segs:1-363	Annotated	363
rna1987_gene=MDM34_CDS=1-1380_loc:NC_001139.9|82878-84257|-_exons:82878-84257_segs:1-1380	Annotated	1380
rna1988_gene=KIP3_CDS=1-2418_loc:NC_001139.9|84885-87302|+_exons:84885-87302_segs:1-2418	Annotated	2418
rna1989_gene=CLG1_CDS=1-1359_loc:NC_001139.9|87981-89339|+_exons:87981-89339_segs:1-1359	Annotated	1359
rna1990_gene=SKI8_CDS=1-1194_loc:NC_001139.9|90054-91247|-_exons:90054-91247_segs:1-1194	Annotated	1194
rna1991_gene=VAM7_CDS=1-951_loc:NC_001139.9|91432-92382|+_exons:91432-92382_segs:1-951	Annotated	951
rna1992_gene=NCS6_CDS=1-1080_loc:NC_001139.9|92512-93591|+_exons:92512-93591_segs:1-1080	Annotated	1080
rna1993_gene=YPT32_CDS=1-669_loc:NC_001139.9|93792-94460|+_exons:93792-94460_segs:1-669	Annotated	669
rna1994_gene=MIG2_CDS=1-1149_loc:NC_001139.9|95858-97006|+_exons:95858-97006_segs:1-1149	Annotated	1149
rna1995_gene=SIP2_CDS=1-1248_loc:NC_001139.9|97338-98585|+_exons:97338-98585_segs:1-1248	Annotated	1248
rna1996_gene=SPT16_CDS=1-3108_loc:NC_001139.9|98969-102076|+_exons:98969-102076_segs:1-3108	Annotated	3108
rna1997_gene=CHC1_CDS=1-4962_loc:NC_001139.9|102543-107504|-_exons:102543-107504_segs:1-4962	Annotated	4962
rna1998_gene=POX1_CDS=1-2247_loc:NC_001139.9|108158-110404|+_exons:108158-110404_segs:1-2247	Annotated	2247
rna2_gene=SEO1_CDS=1-1782_loc:NC_001133.9|7235-9016|-_exons:7235-9016_segs:1-1782	Annotated	1782
rna20_gene=GEM1_CDS=1-1989_loc:NC_001133.9|52801-54789|-_exons:52801-54789_segs:1-1989	Annotated	1989
rna200_gene=RRN6_CDS=1-2685_loc:NC_001134.8|199064-201748|-_exons:199064-201748_segs:1-2685	Annotated	2685
rna2000_gene=YGL204C_CDS=1-306_loc:NC_001139.9|111700-112005|-_exons:111700-112005_segs:1-306	Annotated	306
rna2001_gene=KEX1_CDS=1-2190_loc:NC_001139.9|112475-114664|-_exons:112475-114664_segs:1-2190	Annotated	2190
rna2003_gene=ARO8_CDS=1-1503_loc:NC_001139.9|116059-117561|+_exons:116059-117561_segs:1-1503	Annotated	1503
rna2004_gene=MCM6_CDS=1-3054_loc:NC_001139.9|117854-120907|-_exons:117854-120907_segs:1-3054	Annotated	3054
rna2006_gene=EMP24_CDS=1-612_loc:NC_001139.9|122694-123305|-_exons:122694-123305_segs:1-612	Annotated	612
rna2007_gene=YIP4_CDS=1-708_loc:NC_001139.9|123591-124298|+_exons:123591-124298_segs:1-708	Annotated	708
rna2008_gene=MDS3_CDS=1-4464_loc:NC_001139.9|124698-129161|+_exons:124698-129161_segs:1-4464	Annotated	4464
rna2009_gene=DSD1_CDS=1-1287_loc:NC_001139.9|129883-131169|+_exons:129883-131169_segs:1-1287	Annotated	1287
rna201_gene=FMT1_CDS=1-1206_loc:NC_001134.8|202056-203261|+_exons:202056-203261_segs:1-1206	Annotated	1206
rna2010_gene=GCN1_CDS=1-8019_loc:NC_001139.9|131525-139543|+_exons:131525-139543_segs:1-8019	Annotated	8019
rna2011_gene=YGL194C-A_CDS=1-243_loc:NC_001139.9|139719-139961|-_exons:139719-139961_segs:1-243	Annotated	243
rna2012_gene=HOS2_CDS=1-1359_loc:NC_001139.9|140368-141726|-_exons:140368-141726_segs:1-1359	Annotated	1359
rna2013_gene=RME2_CDS=1894-2205_loc:NC_001139.9|141898-144120|-_exons:141898-144120_segs:1-2223	Annotated	312
rna2015_gene=IME4_CDS=1-1803_loc:NC_001139.9|142246-144048|+_exons:142246-144048_segs:1-1803	Annotated	1803
rna2016_gene=COX13_CDS=1-390_loc:NC_001139.9|144808-145197|+_exons:144808-145197_segs:1-390	Annotated	390
rna2017_gene=CDC55_CDS=1-1581_loc:NC_001139.9|145809-147389|-_exons:145809-147389_segs:1-1581	Annotated	1581
rna2018_gene=RPS26A_CDS=1-360_loc:NC_001139.9|148229-148588|-_exons:148229-148588_segs:1-360	Annotated	360
rna2019_gene=YGL188C-A_CDS=1-141_loc:NC_001139.9|148824-148964|-_exons:148824-148964_segs:1-141	Annotated	141
rna202_gene=SCT1_CDS=1-2280_loc:NC_001134.8|203538-205817|+_exons:203538-205817_segs:1-2280	Annotated	2280
rna2020_gene=COX4_CDS=1-468_loc:NC_001139.9|149704-150171|-_exons:149704-150171_segs:1-468	Annotated	468
rna2021_gene=TPN1_CDS=1-1740_loc:NC_001139.9|151037-152776|-_exons:151037-152776_segs:1-1740	Annotated	1740
rna2022_gene=YGL185C_CDS=1-1140_loc:NC_001139.9|153167-154306|-_exons:153167-154306_segs:1-1140	Annotated	1140
rna2023_gene=STR3_CDS=1-1398_loc:NC_001139.9|154615-156012|-_exons:154615-156012_segs:1-1398	Annotated	1398
rna2024_gene=MND1_CDS=1-660_loc:NC_001139.9|156543-157285|-_exons:156543-157199,157283-157285_segs:1-3,4-660	Annotated	660
rna2025_gene=GTS1_CDS=1-1191_loc:NC_001139.9|157906-159096|+_exons:157906-159096_segs:1-1191	Annotated	1191
rna2026_gene=ATG1_CDS=1-2694_loc:NC_001139.9|160065-162758|+_exons:160065-162758_segs:1-2694	Annotated	2694
rna2027_gene=TOS3_CDS=1-1683_loc:NC_001139.9|163409-165091|-_exons:163409-165091_segs:1-1683	Annotated	1683
rna2028_gene=MPT5_CDS=1-2580_loc:NC_001139.9|167352-170571|+_exons:167352-167354,167995-170571_segs:1-3,4-2580	Annotated	2580
rna2029_gene=YGL176C_CDS=1-1665_loc:NC_001139.9|171415-173079|-_exons:171415-173079_segs:1-1665	Annotated	1665
rna203_gene=YBL010C_CDS=1-843_loc:NC_001134.8|206107-206949|-_exons:206107-206949_segs:1-843	Annotated	843
rna2030_gene=SAE2_CDS=1-1038_loc:NC_001139.9|173285-174322|-_exons:173285-174322_segs:1-1038	Annotated	1038
rna2031_gene=BUD13_CDS=1-801_loc:NC_001139.9|174545-175345|+_exons:174545-175345_segs:1-801	Annotated	801
rna2032_gene=XRN1_CDS=1-4587_loc:NC_001139.9|175527-180113|-_exons:175527-180113_segs:1-4587	Annotated	4587
rna2033_gene=NUP49_CDS=1-1419_loc:NC_001139.9|180700-182118|+_exons:180700-182118_segs:1-1419	Annotated	1419
rna2034_gene=ROK1_CDS=1-1695_loc:NC_001139.9|182390-184084|+_exons:182390-184084_segs:1-1695	Annotated	1695
rna2035_gene=SPO74_CDS=1-1242_loc:NC_001139.9|184153-185394|-_exons:184153-185394_segs:1-1242	Annotated	1242
rna2037_gene=SUA5_CDS=1-1281_loc:NC_001139.9|186059-187339|+_exons:186059-187339_segs:1-1281	Annotated	1281
rna2038_gene=HUR1_CDS=1-333_loc:NC_001139.9|187464-187796|+_exons:187464-187796_segs:1-333	Annotated	333
rna2039_gene=PMR1_CDS=1-2853_loc:NC_001139.9|187616-190468|-_exons:187616-190468_segs:1-2853	Annotated	2853
rna204_gene=ALK2_CDS=1-2031_loc:NC_001134.8|207194-209224|+_exons:207194-209224_segs:1-2031	Annotated	2031
rna2040_gene=CUP2_CDS=1-678_loc:NC_001139.9|191129-191806|+_exons:191129-191806_segs:1-678	Annotated	678
rna2041_gene=YRB30_CDS=1-1323_loc:NC_001139.9|191978-193300|-_exons:191978-193300_segs:1-1323	Annotated	1323
rna2042_gene=RAD54_CDS=1-2697_loc:NC_001139.9|193707-196403|-_exons:193707-196403_segs:1-2697	Annotated	2697
rna2043_gene=SUT1_CDS=1-900_loc:NC_001139.9|198138-199037|+_exons:198138-199037_segs:1-900	Annotated	900
rna2044_gene=YIP5_CDS=1-933_loc:NC_001139.9|199210-200142|-_exons:199210-200142_segs:1-933	Annotated	933
rna2045_gene=AIM14_CDS=1-1713_loc:NC_001139.9|200561-202273|+_exons:200561-202273_segs:1-1713	Annotated	1713
rna2046_gene=YGL159W_CDS=1-1113_loc:NC_001139.9|202721-203833|+_exons:202721-203833_segs:1-1113	Annotated	1113
rna2048_gene=RCK1_CDS=1-1539_loc:NC_001139.9|207033-208571|+_exons:207033-208571_segs:1-1539	Annotated	1539
rna2049_gene=ARI1_CDS=1-1044_loc:NC_001139.9|209006-210049|+_exons:209006-210049_segs:1-1044	Annotated	1044
rna205_gene=YBL008W-A_CDS=1-240_loc:NC_001134.8|209409-209648|+_exons:209409-209648_segs:1-240	Annotated	240
rna2050_gene=AMS1_CDS=1-3252_loc:NC_001139.9|210416-213667|+_exons:210416-213667_segs:1-3252	Annotated	3252
rna2051_gene=CDC43_CDS=1-1131_loc:NC_001139.9|214081-215211|+_exons:214081-215211_segs:1-1131	Annotated	1131
rna2052_gene=LYS5_CDS=1-819_loc:NC_001139.9|215278-216096|-_exons:215278-216096_segs:1-819	Annotated	819
rna2053_gene=PEX14_CDS=1-1026_loc:NC_001139.9|216273-217298|+_exons:216273-217298_segs:1-1026	Annotated	1026
rna2054_gene=NUT1_CDS=1-3399_loc:NC_001139.9|217524-220922|+_exons:217524-220922_segs:1-3399	Annotated	3399
rna2055_gene=INO80_CDS=1-4470_loc:NC_001139.9|221104-225573|-_exons:221104-225573_segs:1-4470	Annotated	4470
rna2056_gene=ARO2_CDS=1-1131_loc:NC_001139.9|226399-227529|+_exons:226399-227529_segs:1-1131	Annotated	1131
rna2057_gene=RPL9A_CDS=1-576_loc:NC_001139.9|227754-228329|-_exons:227754-228329_segs:1-576	Annotated	576
rna2058_gene=RRT6_CDS=1-936_loc:NC_001139.9|228751-229686|-_exons:228751-229686_segs:1-936	Annotated	936
rna2059_gene=TIP20_CDS=1-2106_loc:NC_001139.9|230243-232348|+_exons:230243-232348_segs:1-2106	Annotated	2106
rna206_gene=HIR1_CDS=1-2523_loc:NC_001134.8|209653-212175|+_exons:209653-212175_segs:1-2523	Annotated	2523
rna2060_gene=ROG1_CDS=1-2058_loc:NC_001139.9|232450-234507|-_exons:232450-234507_segs:1-2058	Annotated	2058
rna2061_gene=MRF1_CDS=1-1242_loc:NC_001139.9|234717-235958|-_exons:234717-235958_segs:1-1242	Annotated	1242
rna2062_gene=GPI10_CDS=1-1851_loc:NC_001139.9|236269-238119|-_exons:236269-238119_segs:1-1851	Annotated	1851
rna2063_gene=HUL5_CDS=1-2733_loc:NC_001139.9|238353-241085|+_exons:238353-241085_segs:1-2733	Annotated	2733
rna2064_gene=YGL140C_CDS=1-3660_loc:NC_001139.9|241353-245012|-_exons:241353-245012_segs:1-3660	Annotated	3660
rna2065_gene=FLC3_CDS=1-2409_loc:NC_001139.9|245716-248124|+_exons:245716-248124_segs:1-2409	Annotated	2409
rna2066_gene=YGL138C_CDS=1-1038_loc:NC_001139.9|248494-249531|-_exons:248494-249531_segs:1-1038	Annotated	1038
rna2067_gene=SEC27_CDS=1-2670_loc:NC_001139.9|249869-252738|+_exons:249869-249886,250087-252738_segs:1-18,19-2670	Annotated	2670
rna2068_gene=MRM2_CDS=1-963_loc:NC_001139.9|252897-253859|-_exons:252897-253859_segs:1-963	Annotated	963
rna2069_gene=RPL1B_CDS=1-654_loc:NC_001139.9|254641-255294|+_exons:254641-255294_segs:1-654	Annotated	654
rna207_gene=SLA1_CDS=1-3735_loc:NC_001134.8|212632-216366|-_exons:212632-216366_segs:1-3735	Annotated	3735
rna2070_gene=PCL10_CDS=1-1302_loc:NC_001139.9|255663-256964|+_exons:255663-256964_segs:1-1302	Annotated	1302
rna2071_gene=ITC1_CDS=1-3795_loc:NC_001139.9|257707-261501|+_exons:257707-261501_segs:1-3795	Annotated	3795
rna2072_gene=SNT2_CDS=1-4212_loc:NC_001139.9|261648-265859|-_exons:261648-265859_segs:1-4212	Annotated	4212
rna2073_gene=CEG1_CDS=1-1380_loc:NC_001139.9|266145-267524|+_exons:266145-267524_segs:1-1380	Annotated	1380
rna2074_gene=RSM23_CDS=1-1353_loc:NC_001139.9|267723-269075|-_exons:267723-269075_segs:1-1353	Annotated	1353
rna2075_gene=CWC23_CDS=1-852_loc:NC_001139.9|269293-270144|-_exons:269293-270144_segs:1-852	Annotated	852
rna2076_gene=SOH1_CDS=1-384_loc:NC_001139.9|270392-270775|-_exons:270392-270775_segs:1-384	Annotated	384
rna2077_gene=SCS3_CDS=1-1143_loc:NC_001139.9|270997-272139|+_exons:270997-272139_segs:1-1143	Annotated	1143
rna2078_gene=MET13_CDS=1-1803_loc:NC_001139.9|272520-274322|+_exons:272520-274322_segs:1-1803	Annotated	1803
rna2079_gene=MON1_CDS=1-1935_loc:NC_001139.9|274780-276714|-_exons:274780-276714_segs:1-1935	Annotated	1935
rna208_gene=LDB7_CDS=1-543_loc:NC_001134.8|216587-217129|-_exons:216587-217129_segs:1-543	Annotated	543
rna2080_gene=RPS2_CDS=1-765_loc:NC_001139.9|277617-278381|+_exons:277617-278381_segs:1-765	Annotated	765
rna2081_gene=NAB2_CDS=1-1578_loc:NC_001139.9|278946-280523|-_exons:278946-280523_segs:1-1578	Annotated	1578
rna2082_gene=GPG1_CDS=1-381_loc:NC_001139.9|280777-281157|-_exons:280777-281157_segs:1-381	Annotated	381
rna2083_gene=PRP43_CDS=1-2304_loc:NC_001139.9|281634-283937|-_exons:281634-283937_segs:1-2304	Annotated	2304
rna2084_gene=COQ8_CDS=1-1506_loc:NC_001139.9|284442-285947|+_exons:284442-285947_segs:1-1506	Annotated	1506
rna2086_gene=YGL117W_CDS=1-798_loc:NC_001139.9|288512-289309|+_exons:288512-289309_segs:1-798	Annotated	798
rna2087_gene=CDC20_CDS=1-1833_loc:NC_001139.9|289809-291641|+_exons:289809-291641_segs:1-1833	Annotated	1833
rna2088_gene=SNF4_CDS=1-969_loc:NC_001139.9|292033-293001|+_exons:292033-293001_segs:1-969	Annotated	969
rna2089_gene=YGL114W_CDS=1-2178_loc:NC_001139.9|293460-295637|+_exons:293460-295637_segs:1-2178	Annotated	2178
rna209_gene=PDR3_CDS=1-2931_loc:NC_001134.8|217470-220400|+_exons:217470-220400_segs:1-2931	Annotated	2931
rna2090_gene=SLD3_CDS=1-2007_loc:NC_001139.9|295932-297938|+_exons:295932-297938_segs:1-2007	Annotated	2007
rna2091_gene=TAF6_CDS=1-1551_loc:NC_001139.9|298178-299728|-_exons:298178-299728_segs:1-1551	Annotated	1551
rna2092_gene=NSA1_CDS=1-1392_loc:NC_001139.9|299978-301369|+_exons:299978-301369_segs:1-1392	Annotated	1392
rna2093_gene=CUE3_CDS=1-1875_loc:NC_001139.9|301537-303411|-_exons:301537-303411_segs:1-1875	Annotated	1875
rna2094_gene=YGL108C_CDS=1-423_loc:NC_001139.9|303649-304071|-_exons:303649-304071_segs:1-423	Annotated	423
rna2095_gene=RMD9_CDS=1-1941_loc:NC_001139.9|304333-306273|-_exons:304333-306273_segs:1-1941	Annotated	1941
rna2096_gene=MLC1_CDS=1-450_loc:NC_001139.9|306560-307009|+_exons:306560-307009_segs:1-450	Annotated	450
rna2097_gene=ARC1_CDS=1-1131_loc:NC_001139.9|307437-308567|+_exons:307437-308567_segs:1-1131	Annotated	1131
rna2098_gene=VPS73_CDS=1-1461_loc:NC_001139.9|308713-310173|-_exons:308713-310173_segs:1-1461	Annotated	1461
rna2099_gene=RPL28_CDS=1-450_loc:NC_001139.9|310967-311927|+_exons:310967-311015,311527-311927_segs:1-49,50-450	Annotated	450
rna21_gene=SPC72_CDS=1-1869_loc:NC_001133.9|54989-56857|-_exons:54989-56857_segs:1-1869	Annotated	1869
rna210_gene=YBL005W-B_CDS=1-5269_loc:NC_001134.8|221330-226598|+_exons:221330-226598_segs:1-5269	Annotated	3468
rna2100_gene=YGL101W_CDS=1-648_loc:NC_001139.9|312193-312840|+_exons:312193-312840_segs:1-648	Annotated	648
rna2101_gene=SEH1_CDS=1-1050_loc:NC_001139.9|313234-314283|+_exons:313234-314283_segs:1-1050	Annotated	1050
rna2102_gene=LSG1_CDS=1-1923_loc:NC_001139.9|314631-316553|+_exons:314631-316553_segs:1-1923	Annotated	1923
rna2104_gene=USE1_CDS=1-738_loc:NC_001139.9|317342-318079|+_exons:317342-318079_segs:1-738	Annotated	738
rna2106_gene=SRM1_CDS=1-1449_loc:NC_001139.9|321782-323230|+_exons:321782-323230_segs:1-1449	Annotated	1449
rna2107_gene=TOS8_CDS=1-831_loc:NC_001139.9|325331-326161|+_exons:325331-326161_segs:1-831	Annotated	831
rna2109_gene=VPS45_CDS=1-1734_loc:NC_001139.9|328874-330607|-_exons:328874-330607_segs:1-1734	Annotated	1734
rna2110_gene=PAN2_CDS=1-3348_loc:NC_001139.9|331118-334465|-_exons:331118-334465_segs:1-3348	Annotated	3348
rna2111_gene=SPC105_CDS=1-2754_loc:NC_001139.9|334886-337639|+_exons:334886-337639_segs:1-2754	Annotated	2754
rna2112_gene=NUP145_CDS=1-3954_loc:NC_001139.9|337906-341859|+_exons:337906-341859_segs:1-3954	Annotated	3954
rna2113_gene=NBP35_CDS=1-987_loc:NC_001139.9|342056-343042|-_exons:342056-343042_segs:1-987	Annotated	987
rna2114_gene=LIF1_CDS=1-1266_loc:NC_001139.9|343319-344584|+_exons:343319-344584_segs:1-1266	Annotated	1266
rna2115_gene=MF(ALPHA)2_CDS=1-363_loc:NC_001139.9|344791-345153|-_exons:344791-345153_segs:1-363	Annotated	363
rna2117_gene=MMS2_CDS=1-414_loc:NC_001139.9|346406-346904|-_exons:346406-346808,346894-346904_segs:1-11,12-414	Annotated	414
rna2118_gene=MAD1_CDS=1-2250_loc:NC_001139.9|347119-349368|+_exons:347119-349368_segs:1-2250	Annotated	2250
rna2119_gene=LCL3_CDS=1-825_loc:NC_001139.9|349616-350440|+_exons:349616-350440_segs:1-825	Annotated	825
rna2120_gene=GUP1_CDS=1-1683_loc:NC_001139.9|350616-352298|-_exons:350616-352298_segs:1-1683	Annotated	1683
rna2121_gene=SCY1_CDS=1-2415_loc:NC_001139.9|353058-355472|+_exons:353058-355472_segs:1-2415	Annotated	2415
rna2122_gene=YGL082W_CDS=1-1146_loc:NC_001139.9|355827-356972|+_exons:355827-356972_segs:1-1146	Annotated	1146
rna2123_gene=YGL081W_CDS=1-963_loc:NC_001139.9|357377-358339|+_exons:357377-358339_segs:1-963	Annotated	963
rna2124_gene=MPC1_CDS=1-393_loc:NC_001139.9|358636-359028|+_exons:358636-359028_segs:1-393	Annotated	393
rna2125_gene=KXD1_CDS=1-657_loc:NC_001139.9|359444-360100|+_exons:359444-360100_segs:1-657	Annotated	657
rna2126_gene=DBP3_CDS=1-1572_loc:NC_001139.9|360288-361859|-_exons:360288-361859_segs:1-1572	Annotated	1572
rna2127_gene=HNM1_CDS=1-1692_loc:NC_001139.9|362225-363916|-_exons:362225-363916_segs:1-1692	Annotated	1692
rna2128_gene=RPL7A_CDS=1-735_loc:NC_001139.9|364335-365996|-_exons:364335-364964,365433-365526,365986-365996_segs:1-11,12-105,106-735	Annotated	735
rna213_gene=UTP20_CDS=1-7482_loc:NC_001134.8|227636-235117|+_exons:227636-235117_segs:1-7482	Annotated	7482
rna2131_gene=MPS2_CDS=1-1164_loc:NC_001139.9|366925-368088|-_exons:366925-368088_segs:1-1164	Annotated	1164
rna2132_gene=HSF1_CDS=1-2502_loc:NC_001139.9|368753-371254|+_exons:368753-371254_segs:1-2502	Annotated	2502
rna2133_gene=AFT1_CDS=1-2073_loc:NC_001139.9|372012-374084|+_exons:372012-374084_segs:1-2073	Annotated	2073
rna2134_gene=RPB9_CDS=1-369_loc:NC_001139.9|374459-374827|-_exons:374459-374827_segs:1-369	Annotated	369
rna2135_gene=MNP1_CDS=1-585_loc:NC_001139.9|375087-375671|+_exons:375087-375671_segs:1-585	Annotated	585
rna2136_gene=NPY1_CDS=1-1155_loc:NC_001139.9|376101-377255|+_exons:376101-377255_segs:1-1155	Annotated	1155
rna2137_gene=SGF73_CDS=1-1974_loc:NC_001139.9|377609-379582|+_exons:377609-379582_segs:1-1974	Annotated	1974
rna2138_gene=ALG2_CDS=1-1512_loc:NC_001139.9|379760-381271|-_exons:379760-381271_segs:1-1512	Annotated	1512
rna2139_gene=MRH4_CDS=1-1686_loc:NC_001139.9|381523-383208|-_exons:381523-383208_segs:1-1686	Annotated	1686
rna214_gene=HTA2_CDS=1-399_loc:NC_001134.8|235394-235792|-_exons:235394-235792_segs:1-399	Annotated	399
rna2140_gene=PUS2_CDS=1-1113_loc:NC_001139.9|383654-384766|+_exons:383654-384766_segs:1-1113	Annotated	1113
rna2141_gene=PYC1_CDS=1-3537_loc:NC_001139.9|385196-388732|+_exons:385196-388732_segs:1-3537	Annotated	3537
rna2142_gene=DUO1_CDS=1-744_loc:NC_001139.9|388968-389711|-_exons:388968-389711_segs:1-744	Annotated	744
rna2143_gene=YBP2_CDS=1-1926_loc:NC_001139.9|390065-391990|+_exons:390065-391990_segs:1-1926	Annotated	1926
rna2144_gene=PKP2_CDS=1-1476_loc:NC_001139.9|392223-393698|+_exons:392223-393698_segs:1-1476	Annotated	1476
rna2145_gene=RAD6_CDS=1-519_loc:NC_001139.9|393986-394504|+_exons:393986-394504_segs:1-519	Annotated	519
rna2146_gene=GEP7_CDS=1-864_loc:NC_001139.9|394966-395829|-_exons:394966-395829_segs:1-864	Annotated	864
rna2147_gene=SDS23_CDS=1-1584_loc:NC_001139.9|396035-397618|-_exons:396035-397618_segs:1-1584	Annotated	1584
rna2148_gene=OLE1_CDS=1-1533_loc:NC_001139.9|398628-400160|+_exons:398628-400160_segs:1-1533	Annotated	1533
rna2149_gene=ERV14_CDS=1-417_loc:NC_001139.9|400871-401287|-_exons:400871-401287_segs:1-417	Annotated	417
rna215_gene=HTB2_CDS=1-396_loc:NC_001134.8|236492-236887|+_exons:236492-236887_segs:1-396	Annotated	396
rna2151_gene=PRM8_CDS=1-714_loc:NC_001139.9|402589-403302|+_exons:402589-403302_segs:1-714	Annotated	714
rna2152_gene=MST27_CDS=1-705_loc:NC_001139.9|403687-404391|+_exons:403687-404391_segs:1-705	Annotated	705
rna2154_gene=TYW3_CDS=1-822_loc:NC_001139.9|405776-406597|+_exons:405776-406597_segs:1-822	Annotated	822
rna2155_gene=TIF4632_CDS=1-2745_loc:NC_001139.9|406860-409604|-_exons:406860-409604_segs:1-2745	Annotated	2745
rna2156_gene=RPT6_CDS=1-1218_loc:NC_001139.9|410069-411286|-_exons:410069-411286_segs:1-1218	Annotated	1218
rna2157_gene=ALG13_CDS=1-609_loc:NC_001139.9|411552-412160|+_exons:411552-412160_segs:1-609	Annotated	609
rna2159_gene=RIM8_CDS=1-1629_loc:NC_001139.9|414102-415730|+_exons:414102-415730_segs:1-1629	Annotated	1629
rna216_gene=ECM15_CDS=1-315_loc:NC_001134.8|237153-237467|-_exons:237153-237467_segs:1-315	Annotated	315
rna2160_gene=RNA15_CDS=1-891_loc:NC_001139.9|416146-417036|-_exons:416146-417036_segs:1-891	Annotated	891
rna2161_gene=DST1_CDS=1-930_loc:NC_001139.9|417483-418412|+_exons:417483-418412_segs:1-930	Annotated	930
rna2162_gene=YGL041C-B_CDS=1-183_loc:NC_001139.9|418704-418886|-_exons:418704-418886_segs:1-183	Annotated	183
rna2163_gene=YGL041W-A_CDS=1-465_loc:NC_001139.9|418825-419289|+_exons:418825-419289_segs:1-465	Annotated	465
rna2164_gene=HEM2_CDS=1-1029_loc:NC_001139.9|419527-420555|-_exons:419527-420555_segs:1-1029	Annotated	1029
rna2166_gene=YGL039W_CDS=1-1047_loc:NC_001139.9|423961-425007|+_exons:423961-425007_segs:1-1047	Annotated	1047
rna2167_gene=OCH1_CDS=1-1443_loc:NC_001139.9|425362-426804|-_exons:425362-426804_segs:1-1443	Annotated	1443
rna2168_gene=PNC1_CDS=1-651_loc:NC_001139.9|427297-427947|-_exons:427297-427947_segs:1-651	Annotated	651
rna2169_gene=YGL036W_CDS=1-2730_loc:NC_001139.9|428601-431330|+_exons:428601-431330_segs:1-2730	Annotated	2730
rna217_gene=NTH2_CDS=1-2343_loc:NC_001134.8|238941-241283|-_exons:238941-241283_segs:1-2343	Annotated	2343
rna2170_gene=MIG1_CDS=1-1515_loc:NC_001139.9|431548-433062|-_exons:431548-433062_segs:1-1515	Annotated	1515
rna2171_gene=HOP2_CDS=1-645_loc:NC_001139.9|435625-436401|+_exons:435625-435679,435750-436312,436375-436401_segs:1-55,56-618,619-645	Annotated	645
rna2172_gene=AGA2_CDS=1-264_loc:NC_001139.9|436570-436833|-_exons:436570-436833_segs:1-264	Annotated	264
rna2173_gene=RPL24A_CDS=1-468_loc:NC_001139.9|437467-437934|-_exons:437467-437934_segs:1-468	Annotated	468
rna2174_gene=RPL30_CDS=1-318_loc:NC_001139.9|439091-439638|+_exons:439091-439093,439324-439638_segs:1-3,4-318	Annotated	318
rna2175_gene=CGR1_CDS=1-363_loc:NC_001139.9|440063-440425|+_exons:440063-440425_segs:1-363	Annotated	363
rna2177_gene=SCW11_CDS=1-1629_loc:NC_001139.9|441281-442909|-_exons:441281-442909_segs:1-1629	Annotated	1629
rna2178_gene=CWH41_CDS=1-2502_loc:NC_001139.9|443642-446143|-_exons:443642-446143_segs:1-2502	Annotated	2502
rna2179_gene=TRP5_CDS=1-2124_loc:NC_001139.9|446412-448535|-_exons:446412-448535_segs:1-2124	Annotated	2124
rna218_gene=RER2_CDS=1-861_loc:NC_001134.8|241708-242568|-_exons:241708-242568_segs:1-861	Annotated	861
rna2180_gene=PGD1_CDS=1-1194_loc:NC_001139.9|448764-449957|-_exons:448764-449957_segs:1-1194	Annotated	1194
rna2181_gene=PIB2_CDS=1-1908_loc:NC_001139.9|450197-452104|-_exons:450197-452104_segs:1-1908	Annotated	1908
rna2182_gene=STT3_CDS=1-2157_loc:NC_001139.9|452404-454560|+_exons:452404-454560_segs:1-2157	Annotated	2157
rna2183_gene=ALK1_CDS=1-2283_loc:NC_001139.9|454785-457067|+_exons:454785-457067_segs:1-2283	Annotated	2283
rna2184_gene=GET1_CDS=1-708_loc:NC_001139.9|457163-457870|-_exons:457163-457870_segs:1-708	Annotated	708
rna2185_gene=CKB1_CDS=1-837_loc:NC_001139.9|458156-458992|+_exons:458156-458992_segs:1-837	Annotated	837
rna2186_gene=JAC1_CDS=1-555_loc:NC_001139.9|459110-459664|-_exons:459110-459664_segs:1-555	Annotated	555
rna2187_gene=ATE1_CDS=1-1512_loc:NC_001139.9|459854-461365|+_exons:459854-461365_segs:1-1512	Annotated	1512
rna2188_gene=KAP122_CDS=1-3246_loc:NC_001139.9|461666-464911|+_exons:461666-464911_segs:1-3246	Annotated	3246
rna2189_gene=YGL015C_CDS=1-393_loc:NC_001139.9|465043-465435|-_exons:465043-465435_segs:1-393	Annotated	393
rna219_gene=COQ1_CDS=1-1422_loc:NC_001134.8|242809-244230|+_exons:242809-244230_segs:1-1422	Annotated	1422
rna2190_gene=PUF4_CDS=1-2667_loc:NC_001139.9|466141-468807|+_exons:466141-468807_segs:1-2667	Annotated	2667
rna2191_gene=PDR1_CDS=1-3207_loc:NC_001139.9|469092-472298|-_exons:469092-472298_segs:1-3207	Annotated	3207
rna2192_gene=ERG4_CDS=1-1422_loc:NC_001139.9|472855-474276|+_exons:472855-474276_segs:1-1422	Annotated	1422
rna2193_gene=SCL1_CDS=1-759_loc:NC_001139.9|474489-475247|-_exons:474489-475247_segs:1-759	Annotated	759
rna2194_gene=MPO1_CDS=1-525_loc:NC_001139.9|475545-476069|+_exons:475545-476069_segs:1-525	Annotated	525
rna2195_gene=LEU1_CDS=1-2340_loc:NC_001139.9|476313-478652|-_exons:476313-478652_segs:1-2340	Annotated	2340
rna2196_gene=PMA1_CDS=1-2757_loc:NC_001139.9|479910-482666|-_exons:479910-482666_segs:1-2757	Annotated	2757
rna2197_gene=YGL007C-A_CDS=1-87_loc:NC_001139.9|482941-483027|-_exons:482941-483027_segs:1-87	Annotated	87
rna2198_gene=YGL006W-A_CDS=1-111_loc:NC_001139.9|485423-485533|+_exons:485423-485533_segs:1-111	Annotated	111
rna2199_gene=PMC1_CDS=1-3522_loc:NC_001139.9|485921-489442|+_exons:485921-489442_segs:1-3522	Annotated	3522
rna22_gene=AIM1_CDS=1-357_loc:NC_001133.9|57029-57385|-_exons:57029-57385_segs:1-357	Annotated	357
rna220_gene=GPI18_CDS=1-1302_loc:NC_001134.8|244366-245667|-_exons:244366-245667_segs:1-1302	Annotated	1302
rna2200_gene=COG7_CDS=1-840_loc:NC_001139.9|489708-490547|-_exons:489708-490547_segs:1-840	Annotated	840
rna2201_gene=RPN14_CDS=1-1254_loc:NC_001139.9|490703-491956|-_exons:490703-491956_segs:1-1254	Annotated	1254
rna2202_gene=CDH1_CDS=1-1701_loc:NC_001139.9|492474-494174|-_exons:492474-494174_segs:1-1701	Annotated	1701
rna2203_gene=ERP6_CDS=1-651_loc:NC_001139.9|494517-495167|+_exons:494517-495167_segs:1-651	Annotated	651
rna2204_gene=ERG26_CDS=1-1050_loc:NC_001139.9|495453-496502|-_exons:495453-496502_segs:1-1050	Annotated	1050
rna2205_gene=EFM5_CDS=1-747_loc:NC_001139.9|497133-498034|-_exons:497133-497365,497459-497937,498000-498034_segs:1-35,36-514,515-747	Annotated	747
rna2206_gene=SWC4_CDS=1-1431_loc:NC_001139.9|498476-499906|-_exons:498476-499906_segs:1-1431	Annotated	1431
rna2207_gene=CUL3_CDS=1-2235_loc:NC_001139.9|500132-502366|+_exons:500132-502366_segs:1-2235	Annotated	2235
rna2208_gene=PEX31_CDS=1-1389_loc:NC_001139.9|502938-504326|+_exons:502938-504326_segs:1-1389	Annotated	1389
rna2209_gene=TFG2_CDS=1-1203_loc:NC_001139.9|504657-505859|-_exons:504657-505859_segs:1-1203	Annotated	1203
rna221_gene=RCR1_CDS=1-642_loc:NC_001134.8|245906-246547|+_exons:245906-246547_segs:1-642	Annotated	642
rna2210_gene=PRP18_CDS=1-756_loc:NC_001139.9|506070-506825|+_exons:506070-506825_segs:1-756	Annotated	756
rna2211_gene=ECT1_CDS=1-972_loc:NC_001139.9|506969-507940|+_exons:506969-507940_segs:1-972	Annotated	972
rna2212_gene=STF2_CDS=1-255_loc:NC_001139.9|508110-508364|-_exons:508110-508364_segs:1-255	Annotated	255
rna2213_gene=SEC9_CDS=1-1956_loc:NC_001139.9|509047-511002|-_exons:509047-511002_segs:1-1956	Annotated	1956
rna2214_gene=NMA2_CDS=1-1188_loc:NC_001139.9|511545-512732|+_exons:511545-512732_segs:1-1188	Annotated	1188
rna2215_gene=YGR012W_CDS=1-1182_loc:NC_001139.9|513159-514340|+_exons:513159-514340_segs:1-1182	Annotated	1182
rna2216_gene=SNU71_CDS=1-1863_loc:NC_001139.9|514554-516416|+_exons:514554-516416_segs:1-1863	Annotated	1863
rna2217_gene=MSB2_CDS=1-3921_loc:NC_001139.9|516943-520863|+_exons:516943-520863_segs:1-3921	Annotated	3921
rna2218_gene=YGR015C_CDS=1-987_loc:NC_001139.9|521090-522076|-_exons:521090-522076_segs:1-987	Annotated	987
rna2219_gene=YGR016W_CDS=1-573_loc:NC_001139.9|522261-522833|+_exons:522261-522833_segs:1-573	Annotated	573
rna222_gene=UGA2_CDS=1-1494_loc:NC_001134.8|247010-248503|+_exons:247010-248503_segs:1-1494	Annotated	1494
rna2220_gene=YGR017W_CDS=1-894_loc:NC_001139.9|523787-524680|+_exons:523787-524680_segs:1-894	Annotated	894
rna2221_gene=YGR018C_CDS=1-330_loc:NC_001139.9|524365-524694|-_exons:524365-524694_segs:1-330	Annotated	330
rna2222_gene=UGA1_CDS=1-1416_loc:NC_001139.9|525229-526644|+_exons:525229-526644_segs:1-1416	Annotated	1416
rna2223_gene=VMA7_CDS=1-357_loc:NC_001139.9|526973-527329|-_exons:526973-527329_segs:1-357	Annotated	357
rna2224_gene=YGR021W_CDS=1-873_loc:NC_001139.9|527632-528504|+_exons:527632-528504_segs:1-873	Annotated	873
rna2225_gene=MTL1_CDS=1-1656_loc:NC_001139.9|529264-530919|+_exons:529264-530919_segs:1-1656	Annotated	1656
rna2227_gene=THG1_CDS=1-714_loc:NC_001139.9|531883-532596|-_exons:531883-532596_segs:1-714	Annotated	714
rna2228_gene=YGR026W_CDS=1-837_loc:NC_001139.9|532985-533821|+_exons:532985-533821_segs:1-837	Annotated	837
rna2229_gene=RPS25A_CDS=1-327_loc:NC_001139.9|534132-534458|-_exons:534132-534458_segs:1-327	Annotated	327
rna223_gene=DSF2_CDS=1-2211_loc:NC_001134.8|248806-251016|-_exons:248806-251016_segs:1-2211	Annotated	2211
rna2230_gene=YGR027W-B_CDS=1-5269_loc:NC_001139.9|536057-541325|+_exons:536057-541325_segs:1-5269	Annotated	3468
rna2233_gene=MSP1_CDS=1-1089_loc:NC_001139.9|542203-543291|+_exons:542203-543291_segs:1-1089	Annotated	1089
rna2234_gene=ERV1_CDS=1-570_loc:NC_001139.9|543553-544205|+_exons:543553-543638,543722-544205_segs:1-86,87-570	Annotated	570
rna2237_gene=POP6_CDS=1-477_loc:NC_001139.9|545681-546157|-_exons:545681-546157_segs:1-477	Annotated	477
rna2238_gene=IMO32_CDS=1-1029_loc:NC_001139.9|546441-547469|+_exons:546441-547469_segs:1-1029	Annotated	1029
rna2239_gene=NAG1_CDS=1-492_loc:NC_001139.9|546809-547300|-_exons:546809-547300_segs:1-492	Annotated	492
rna224_gene=FLR1_CDS=1-1647_loc:NC_001134.8|252563-254209|-_exons:252563-254209_segs:1-1647	Annotated	1647
rna2240_gene=GSC2_CDS=1-5688_loc:NC_001139.9|548264-553951|+_exons:548264-553951_segs:1-5688	Annotated	5688
rna2241_gene=TIM21_CDS=1-720_loc:NC_001139.9|554248-554967|-_exons:554248-554967_segs:1-720	Annotated	720
rna2242_gene=RPL26B_CDS=1-384_loc:NC_001139.9|555812-556672|+_exons:555812-555830,556308-556672_segs:1-19,20-384	Annotated	384
rna2243_gene=YGR035C_CDS=1-351_loc:NC_001139.9|557072-557422|-_exons:557072-557422_segs:1-351	Annotated	351
rna2244_gene=YGR035W-A_CDS=1-222_loc:NC_001139.9|557565-557786|+_exons:557565-557786_segs:1-222	Annotated	222
rna2245_gene=CAX4_CDS=1-720_loc:NC_001139.9|558149-558868|-_exons:558149-558868_segs:1-720	Annotated	720
rna2246_gene=ACB1_CDS=1-264_loc:NC_001139.9|559731-559994|-_exons:559731-559994_segs:1-264	Annotated	264
rna2247_gene=ORM1_CDS=1-669_loc:NC_001139.9|560682-561350|+_exons:560682-561350_segs:1-669	Annotated	669
rna2249_gene=YGR038C-B_CDS=1-5269_loc:NC_001139.9|562199-567467|-_exons:562199-567467_segs:1-5269	Annotated	3468
rna225_gene=HHF1_CDS=1-312_loc:NC_001134.8|255373-255684|-_exons:255373-255684_segs:1-312	Annotated	312
rna2251_gene=KSS1_CDS=1-1107_loc:NC_001139.9|575398-576504|+_exons:575398-576504_segs:1-1107	Annotated	1107
rna2252_gene=BUD9_CDS=1-1644_loc:NC_001139.9|577487-579130|+_exons:577487-579130_segs:1-1644	Annotated	1644
rna2253_gene=YGR042W_CDS=1-816_loc:NC_001139.9|579476-580291|+_exons:579476-580291_segs:1-816	Annotated	816
rna2254_gene=NQM1_CDS=1-1002_loc:NC_001139.9|580435-581436|-_exons:580435-581436_segs:1-1002	Annotated	1002
rna2255_gene=RME1_CDS=1-903_loc:NC_001139.9|582990-583892|-_exons:582990-583892_segs:1-903	Annotated	903
rna2256_gene=TAM41_CDS=1-1158_loc:NC_001139.9|584895-586052|+_exons:584895-586052_segs:1-1158	Annotated	1158
rna2257_gene=TFC4_CDS=1-3078_loc:NC_001139.9|586392-589469|-_exons:586392-589469_segs:1-3078	Annotated	3078
rna2258_gene=UFD1_CDS=1-1086_loc:NC_001139.9|589826-590911|+_exons:589826-590911_segs:1-1086	Annotated	1086
rna2259_gene=SCM4_CDS=1-564_loc:NC_001139.9|591314-591877|+_exons:591314-591877_segs:1-564	Annotated	564
rna226_gene=HHT1_CDS=1-411_loc:NC_001134.8|256331-256741|+_exons:256331-256741_segs:1-411	Annotated	411
rna2260_gene=YGR050C_CDS=1-357_loc:NC_001139.9|592086-592442|-_exons:592086-592442_segs:1-357	Annotated	357
rna2261_gene=FMP48_CDS=1-1110_loc:NC_001139.9|593596-594705|+_exons:593596-594705_segs:1-1110	Annotated	1110
rna2262_gene=YGR053C_CDS=1-852_loc:NC_001139.9|594986-595837|-_exons:594986-595837_segs:1-852	Annotated	852
rna2263_gene=YGR054W_CDS=1-1929_loc:NC_001139.9|596693-598621|+_exons:596693-598621_segs:1-1929	Annotated	1929
rna2264_gene=MUP1_CDS=1-1725_loc:NC_001139.9|599417-601141|+_exons:599417-601141_segs:1-1725	Annotated	1725
rna2265_gene=RSC1_CDS=1-2787_loc:NC_001139.9|601661-604447|+_exons:601661-604447_segs:1-2787	Annotated	2787
rna2266_gene=LST7_CDS=1-729_loc:NC_001139.9|604773-605501|-_exons:604773-605501_segs:1-729	Annotated	729
rna2267_gene=PEF1_CDS=1-1008_loc:NC_001139.9|606136-607143|+_exons:606136-607143_segs:1-1008	Annotated	1008
rna2268_gene=SPR3_CDS=1-1539_loc:NC_001139.9|607563-609101|+_exons:607563-609101_segs:1-1539	Annotated	1539
rna227_gene=IPP1_CDS=1-864_loc:NC_001134.8|257112-257975|-_exons:257112-257975_segs:1-864	Annotated	864
rna2270_gene=ERG25_CDS=1-930_loc:NC_001139.9|610564-611493|+_exons:610564-611493_segs:1-930	Annotated	930
rna2271_gene=ADE6_CDS=1-4077_loc:NC_001139.9|611889-615965|-_exons:611889-615965_segs:1-4077	Annotated	4077
rna2272_gene=COX18_CDS=1-951_loc:NC_001139.9|616328-617278|-_exons:616328-617278_segs:1-951	Annotated	951
rna2273_gene=SPT4_CDS=1-309_loc:NC_001139.9|617516-617824|-_exons:617516-617824_segs:1-309	Annotated	309
rna2274_gene=VHT1_CDS=1-1782_loc:NC_001139.9|618077-619858|-_exons:618077-619858_segs:1-1782	Annotated	1782
rna2275_gene=YGR066C_CDS=1-879_loc:NC_001139.9|620921-621799|-_exons:620921-621799_segs:1-879	Annotated	879
rna2276_gene=YGR067C_CDS=1-2415_loc:NC_001139.9|622372-624786|-_exons:622372-624786_segs:1-2415	Annotated	2415
rna2277_gene=ART5_CDS=1-1761_loc:NC_001139.9|625324-627084|-_exons:625324-627084_segs:1-1761	Annotated	1761
rna2278_gene=ROM1_CDS=1-3468_loc:NC_001139.9|627806-631273|+_exons:627806-631273_segs:1-3468	Annotated	3468
rna2279_gene=ENV11_CDS=1-2583_loc:NC_001139.9|631481-634063|-_exons:631481-634063_segs:1-2583	Annotated	2583
rna228_gene=YBR012W-B_CDS=1-5272_loc:NC_001134.8|259869-265140|+_exons:259869-265140_segs:1-5272	Annotated	3471
rna2280_gene=UPF3_CDS=1-1164_loc:NC_001139.9|634304-635467|+_exons:634304-635467_segs:1-1164	Annotated	1164
rna2281_gene=SMD1_CDS=1-441_loc:NC_001139.9|635712-636152|+_exons:635712-636152_segs:1-441	Annotated	441
rna2282_gene=PRP38_CDS=1-729_loc:NC_001139.9|636147-636875|-_exons:636147-636875_segs:1-729	Annotated	729
rna2283_gene=MRPL25_CDS=1-474_loc:NC_001139.9|637104-637577|-_exons:637104-637577_segs:1-474	Annotated	474
rna2284_gene=PEX8_CDS=1-1770_loc:NC_001139.9|637744-639513|-_exons:637744-639513_segs:1-1770	Annotated	1770
rna2285_gene=PAC10_CDS=1-600_loc:NC_001139.9|639772-640371|-_exons:639772-640371_segs:1-600	Annotated	600
rna2286_gene=YGR079W_CDS=1-1113_loc:NC_001139.9|640720-641832|+_exons:640720-641832_segs:1-1113	Annotated	1113
rna2287_gene=TWF1_CDS=1-999_loc:NC_001139.9|642010-643008|+_exons:642010-643008_segs:1-999	Annotated	999
rna2288_gene=SLX9_CDS=1-633_loc:NC_001139.9|643148-643780|-_exons:643148-643780_segs:1-633	Annotated	633
rna2289_gene=TOM20_CDS=1-552_loc:NC_001139.9|644044-644595|+_exons:644044-644595_segs:1-552	Annotated	552
rna2290_gene=GCD2_CDS=1-1956_loc:NC_001139.9|644860-646815|-_exons:644860-646815_segs:1-1956	Annotated	1956
rna2291_gene=MRP13_CDS=1-1020_loc:NC_001139.9|647123-648142|-_exons:647123-648142_segs:1-1020	Annotated	1020
rna2292_gene=RPL11B_CDS=1-525_loc:NC_001139.9|648383-648907|-_exons:648383-648907_segs:1-525	Annotated	525
rna2293_gene=PIL1_CDS=1-1020_loc:NC_001139.9|649598-650617|-_exons:649598-650617_segs:1-1020	Annotated	1020
rna2294_gene=PDC6_CDS=1-1692_loc:NC_001139.9|651290-652981|-_exons:651290-652981_segs:1-1692	Annotated	1692
rna2295_gene=CTT1_CDS=1-1689_loc:NC_001139.9|654634-656322|+_exons:654634-656322_segs:1-1689	Annotated	1689
rna2296_gene=NNF2_CDS=1-2811_loc:NC_001139.9|656960-659770|+_exons:656960-659770_segs:1-2811	Annotated	2811
rna2298_gene=UTP22_CDS=1-3714_loc:NC_001139.9|662358-666071|+_exons:662358-666071_segs:1-3714	Annotated	3714
rna2299_gene=PRP31_CDS=1-1485_loc:NC_001139.9|666341-667825|+_exons:666341-667825_segs:1-1485	Annotated	1485
rna23_gene=YAL044W-A_CDS=1-333_loc:NC_001133.9|57518-57850|+_exons:57518-57850_segs:1-333	Annotated	333
rna230_gene=YBR013C_CDS=1-390_loc:NC_001134.8|265492-265881|-_exons:265492-265881_segs:1-390	Annotated	390
rna2300_gene=DBF2_CDS=1-1719_loc:NC_001139.9|668189-669907|+_exons:668189-669907_segs:1-1719	Annotated	1719
rna2301_gene=DRN1_CDS=1-1524_loc:NC_001139.9|670388-671911|+_exons:670388-671911_segs:1-1524	Annotated	1524
rna2302_gene=VAS1_CDS=1-3315_loc:NC_001139.9|672186-675500|+_exons:672186-675500_segs:1-3315	Annotated	3315
rna2303_gene=RRP46_CDS=1-672_loc:NC_001139.9|675671-676342|-_exons:675671-676342_segs:1-672	Annotated	672
rna2304_gene=TPC1_CDS=1-945_loc:NC_001139.9|676621-677565|+_exons:676621-677565_segs:1-945	Annotated	945
rna2305_gene=ASK10_CDS=1-3441_loc:NC_001139.9|678695-682135|+_exons:678695-682135_segs:1-3441	Annotated	3441
rna2306_gene=ESP1_CDS=1-4893_loc:NC_001139.9|682566-687458|-_exons:682566-687458_segs:1-4893	Annotated	4893
rna2307_gene=TEL2_CDS=1-2067_loc:NC_001139.9|687899-689965|+_exons:687899-689965_segs:1-2067	Annotated	2067
rna2308_gene=MDR1_CDS=1-2853_loc:NC_001139.9|690245-693097|+_exons:690245-693097_segs:1-2853	Annotated	2853
rna2309_gene=PCP1_CDS=1-1041_loc:NC_001139.9|693363-694403|+_exons:693363-694403_segs:1-1041	Annotated	1041
rna2310_gene=GTF1_CDS=1-552_loc:NC_001139.9|694584-695135|-_exons:694584-695135_segs:1-552	Annotated	552
rna2311_gene=NOP7_CDS=1-1818_loc:NC_001139.9|695417-697234|+_exons:695417-697234_segs:1-1818	Annotated	1818
rna2312_gene=SRB5_CDS=1-924_loc:NC_001139.9|697445-698368|-_exons:697445-698368_segs:1-924	Annotated	924
rna2313_gene=VMA21_CDS=1-234_loc:NC_001139.9|698599-698832|+_exons:698599-698832_segs:1-234	Annotated	234
rna2314_gene=VOA1_CDS=1-798_loc:NC_001139.9|698989-699786|-_exons:698989-699786_segs:1-798	Annotated	798
rna2317_gene=CLB1_CDS=1-1416_loc:NC_001139.9|703636-705051|+_exons:703636-705051_segs:1-1416	Annotated	1416
rna2318_gene=CLB6_CDS=1-1143_loc:NC_001139.9|705359-706501|-_exons:705359-706501_segs:1-1143	Annotated	1143
rna232_gene=GRX7_CDS=1-612_loc:NC_001134.8|266725-267336|-_exons:266725-267336_segs:1-612	Annotated	612
rna2320_gene=YGR109W-B_CDS=1-4645_loc:NC_001139.9|707610-712254|+_exons:707610-712254_segs:1-4645	Annotated	3699
rna2322_gene=CLD1_CDS=1-1338_loc:NC_001139.9|713709-715046|+_exons:713709-715046_segs:1-1338	Annotated	1338
rna2323_gene=YGR111W_CDS=1-1203_loc:NC_001139.9|715828-717030|+_exons:715828-717030_segs:1-1203	Annotated	1203
rna2324_gene=SHY1_CDS=1-1170_loc:NC_001139.9|717358-718527|+_exons:717358-718527_segs:1-1170	Annotated	1170
rna2325_gene=DAM1_CDS=1-1032_loc:NC_001139.9|718893-719924|+_exons:718893-719924_segs:1-1032	Annotated	1032
rna2326_gene=SPT6_CDS=1-4356_loc:NC_001139.9|720409-724764|+_exons:720409-724764_segs:1-4356	Annotated	4356
rna2327_gene=YGR117C_CDS=1-1431_loc:NC_001139.9|725049-726479|-_exons:725049-726479_segs:1-1431	Annotated	1431
rna2328_gene=RPS23A_CDS=1-438_loc:NC_001139.9|726974-727730|+_exons:726974-727038,727358-727730_segs:1-65,66-438	Annotated	438
rna2329_gene=NUP57_CDS=1-1626_loc:NC_001139.9|728046-729671|-_exons:728046-729671_segs:1-1626	Annotated	1626
rna233_gene=MNN2_CDS=1-1794_loc:NC_001134.8|267710-269503|-_exons:267710-269503_segs:1-1794	Annotated	1794
rna2330_gene=COG2_CDS=1-789_loc:NC_001139.9|730033-730821|-_exons:730033-730821_segs:1-789	Annotated	789
rna2332_gene=MEP1_CDS=1-1479_loc:NC_001139.9|731449-732927|-_exons:731449-732927_segs:1-1479	Annotated	1479
rna2333_gene=YGR121W-A_CDS=1-216_loc:NC_001139.9|733412-733627|+_exons:733412-733627_segs:1-216	Annotated	216
rna2334_gene=YGR122W_CDS=1-1209_loc:NC_001139.9|733935-735143|+_exons:733935-735143_segs:1-1209	Annotated	1209
rna2336_gene=PPT1_CDS=1-1542_loc:NC_001139.9|736662-738203|-_exons:736662-738203_segs:1-1542	Annotated	1542
[truncated: 4,480 more rows]

## Sheet: Figure 1f
transcript_ID	number_of_ORFs
[truncated: 236 more rows]

[truncated: 10 more sheets: Figure 2e, Figure 3b, Figure 4a, Figure 4b, Figure 4c, Figure 4d, Figure 5b, Figure 5c, Figure 5e, Figure 5f]
